# Supplementary material for: Research priorities to enhance life for people with spinal cord injury: a Swedish priority setting partnership
Source: Spinal Cord. 2023 Jul 20;61(10):570–7. doi: 10.1038/s41393-023-00913-2 (PMC10564619; doi:10.1038/s41393-023-00913-2)
Supplement: Supplementary file 1 — Appendix 1 [file 41393_2023_913_MOESM1_ESM.xlsx]

## Sheet: Samples
PersonID	SampelID	Target group	Sample	Include	Out of Scope	Information	QuestionID	Category	Question - English	Question - Swedish
231	F1	Persons living with SCI	Hur gör man för att inte gå upp i vikt i och med ökad passivitet?	x			VAR06_8	Physical health	How can people with spinal cord injury achieve and maintain a healthy weight?	Hur kan personer som har en ryggmärgsskada nå och hålla en hälsosam vikt?
173	F1	Persons living with SCI	Hur vanligt är det med sömnapné hos tetror.	x				Physical health	How common is Sleep Apnea Syndromes for persons living with a tetraplegia?	Hur vanligt är det med sömnapné för personer som har en tetrapares?
244	F1	Health care professionals	Hur ska man tänka med mat?	x			VAR06_1	Physical health	What dietary recommendations has research found to be good for people with spinal cord injury?	Vad säger forskningen om vilka kostrekommendationer som är bra för personer som har en ryggmärgsskada?
210	F2	Persons living with SCI	Kost och vikt	x			VAR06_1	Physical health	What dietary recommendations has research found to be good for people with spinal cord injury?	Vad säger forskningen om vilka kostrekommendationer som är bra för personer som har en ryggmärgsskada?
184	F1b	Health care professionals	nutritionsrutiner i akut skede och primärrehabilitering	x			VAR06_1	Physical health	What dietary recommendations has research found to be good for people with spinal cord injury?	Vad säger forskningen om vilka kostrekommendationer som är bra för personer som har en ryggmärgsskada?
173	F3	Persons living with SCI	Vad har stödstrumpor för effekt	x			VAR06_7	Physical health	For people with spinal cord injury, what effects do compression stockings have?	Vilka effekter har stödstumpor för personer som har en ryggmärgsskada?
268	F2	Persons living with SCI	Hur påverkar den kroniska smärtan mig på sikt ? (Kronisk stress)	x			VAR06_12	Physical health	For people with spinal cord injury, what kinds of support and treatment are effective in preventing, relieving and managing pain?	Vilken typ av stöd och behandling är effektiv för att förebygga, lindra och hantera smärta hos personer som har en ryggmärgsskada?
237	F1a	Persons living with SCI	Smärtor	x			VAR06_12	Physical health	For people with spinal cord injury, what kinds of support and treatment are effective in preventing, relieving and managing pain?	Vilken typ av stöd och behandling är effektiv för att förebygga, lindra och hantera smärta hos personer som har en ryggmärgsskada?
235	F1	Relatives	Vi är inte där än. 5 år har gått och han har inte ens kunnat pga rehabträna än pga smärtorna. Han lever på morfin. Han ska snart få operera in elektroder i ryggraden för att motverka smärtsignalerna. Så snart han blir kvitt sina liggsår pga smärtorna.	x			VAR06_12	Physical health	For people with spinal cord injury, what kinds of support and treatment are effective in preventing, relieving and managing pain?	Vilken typ av stöd och behandling är effektiv för att förebygga, lindra och hantera smärta hos personer som har en ryggmärgsskada?
224	F1	Persons living with SCI	Smärtproblem	x			VAR06_12	Physical health	For people with spinal cord injury, what kinds of support and treatment are effective in preventing, relieving and managing pain?	Vilken typ av stöd och behandling är effektiv för att förebygga, lindra och hantera smärta hos personer som har en ryggmärgsskada?
219	F1	Persons living with SCI	Svårt att formulera frågan men jag vill ha svar på vad mina besvär, smärtor etc beror på innan jag blir ordinerad mediciner ex smärtstillande.	x			VAR06_12	Physical health	For people with spinal cord injury, what kinds of support and treatment are effective in preventing, relieving and managing pain?	Vilken typ av stöd och behandling är effektiv för att förebygga, lindra och hantera smärta hos personer som har en ryggmärgsskada?
217	F1	Health care professionals	Ryggmärgsskade relaterad smärtlindring.	x			VAR06_12	Physical health	For people with spinal cord injury, what kinds of support and treatment are effective in preventing, relieving and managing pain?	Vilken typ av stöd och behandling är effektiv för att förebygga, lindra och hantera smärta hos personer som har en ryggmärgsskada?
214	F1	Persons living with SCI	Att få hjälp med nervsmärtor. Vad man kan göra åt dem	x			VAR06_12	Physical health	For people with spinal cord injury, what kinds of support and treatment are effective in preventing, relieving and managing pain?	Vilken typ av stöd och behandling är effektiv för att förebygga, lindra och hantera smärta hos personer som har en ryggmärgsskada?
209	F2	Persons living with SCI	Vården är dåliga på att ge en överblick av hur smärta kan te sig och hur man kan hantera den.	x			VAR06_12	Physical health	For people with spinal cord injury, what kinds of support and treatment are effective in preventing, relieving and managing pain?	Vilken typ av stöd och behandling är effektiv för att förebygga, lindra och hantera smärta hos personer som har en ryggmärgsskada?
185	F1	Health care professionals	how to treat/manage pain in an effective way	x			VAR06_12	Physical health	For people with spinal cord injury, what kinds of support and treatment are effective in preventing, relieving and managing pain?	Vilken typ av stöd och behandling är effektiv för att förebygga, lindra och hantera smärta hos personer som har en ryggmärgsskada?
179	F1	Health care professionals	axelsmärta	x			VAR06_12	Physical health	For people with spinal cord injury, what kinds of support and treatment are effective in preventing, relieving and managing pain?	Vilken typ av stöd och behandling är effektiv för att förebygga, lindra och hantera smärta hos personer som har en ryggmärgsskada?
160	F1	Persons living with SCI	Hur blir jag av med smärtan	x			VAR06_12	Physical health	For people with spinal cord injury, what kinds of support and treatment are effective in preventing, relieving and managing pain?	Vilken typ av stöd och behandling är effektiv för att förebygga, lindra och hantera smärta hos personer som har en ryggmärgsskada?
150	F1	Health care professionals	Kommer jag att få leva med den här smärtan hela livet?				VAR06_12	Physical health	For people with spinal cord injury, what kinds of support and treatment are effective in preventing, relieving and managing pain?	Vilken typ av stöd och behandling är effektiv för att förebygga, lindra och hantera smärta hos personer som har en ryggmärgsskada?
149	F1	Persons living with SCI	Vad finns det för smärtlindring att få	x			VAR06_12	Physical health	For people with spinal cord injury, what kinds of support and treatment are effective in preventing, relieving and managing pain?	Vilken typ av stöd och behandling är effektiv för att förebygga, lindra och hantera smärta hos personer som har en ryggmärgsskada?
142	F1	Relatives	Komplicerad smärtproblematik	x			VAR06_12	Physical health	For people with spinal cord injury, what kinds of support and treatment are effective in preventing, relieving and managing pain?	Vilken typ av stöd och behandling är effektiv för att förebygga, lindra och hantera smärta hos personer som har en ryggmärgsskada?
131	F1	Persons living with SCI	Hur man smärt stillar.	x			VAR06_12	Physical health	For people with spinal cord injury, what kinds of support and treatment are effective in preventing, relieving and managing pain?	Vilken typ av stöd och behandling är effektiv för att förebygga, lindra och hantera smärta hos personer som har en ryggmärgsskada?
98	F1	Health care professionals	Finns det bara läkemedel att få för min nervsmärta?	x			VAR06_12	Physical health	For people with spinal cord injury, what kinds of support and treatment are effective in preventing, relieving and managing pain?	Vilken typ av stöd och behandling är effektiv för att förebygga, lindra och hantera smärta hos personer som har en ryggmärgsskada?
72	F1	Persons living with SCI	Varför kan jag inte få adekvat smärtlindring?	x			VAR06_12	Physical health	For people with spinal cord injury, what kinds of support and treatment are effective in preventing, relieving and managing pain?	Vilken typ av stöd och behandling är effektiv för att förebygga, lindra och hantera smärta hos personer som har en ryggmärgsskada?
28	F1	Persons living with SCI	Smärt problematik	x			VAR06_12	Physical health	For people with spinal cord injury, what kinds of support and treatment are effective in preventing, relieving and managing pain?	Vilken typ av stöd och behandling är effektiv för att förebygga, lindra och hantera smärta hos personer som har en ryggmärgsskada?
266	F4b	Health care professionals	och hur göra med primärprevention?	x			VAR06_5	Physical health	For people with spinal cord injury, what kinds of help and treatment are effective in preventing and remedying breathing problems?	Vilken typ av stöd och behandling är effektiv för att förebygga och behandla andningsproblem hos personer som har en ryggmärgsskada?
266	F4bx	Health care professionals	och hur göra med primärprevention?	x			VAR06_6	Physical health	For people with spinal cord injury, what kinds of support and treatment are effective in preventing and treating cardiovascular disease?	Vilken typ av stöd och behandling är effektiv för att förebygga och behandla hjärt- och kärlsjukdomar hos personer som har en ryggmärgsskada?
260	F3d	Persons living with SCI	Hur behandla andra komplikationer	x			VAR06_3	Physical health	For people with spinal cord injury, what kinds of help and treatment are effective in preventing and remedying complications?	Vilken typ av stöd och behandling är effektiv för att förebygga och behandla komplikationer hos personer som har en ryggmärgsskada?
260	F3c	Persons living with SCI	Hur förebygga andra komplikationer	x			VAR06_3	Physical health	For people with spinal cord injury, what kinds of help and treatment are effective in preventing and remedying complications?	Vilken typ av stöd och behandling är effektiv för att förebygga och behandla komplikationer hos personer som har en ryggmärgsskada?
254	F2	Relatives	Hur mycket kan man göra för att hålla igång? För mycket även om det är lite skapar ju värk	x			VAR06_3	Physical health	For people with spinal cord injury, what kinds of help and treatment are effective in preventing and remedying complications?	Vilken typ av stöd och behandling är effektiv för att förebygga och behandla komplikationer hos personer som har en ryggmärgsskada?
153	F1	Health care professionals	att veta när man ska råda någon att träna mer eller när det är dags att avlasta med hjälpmedel- inte helt självklart alla gånger.	x			VAR06_3	Physical health	For people with spinal cord injury, what kinds of help and treatment are effective in preventing and remedying complications?	Vilken typ av stöd och behandling är effektiv för att förebygga och behandla komplikationer hos personer som har en ryggmärgsskada?
52	F2	Health care professionals	Hur kan vi minska risken för komplikationer?	x			VAR06_3	Physical health	For people with spinal cord injury, what kinds of help and treatment are effective in preventing and remedying complications?	Vilken typ av stöd och behandling är effektiv för att förebygga och behandla komplikationer hos personer som har en ryggmärgsskada?
251	F1	Persons living with SCI	Att fixa magen	x			VAR06_10	Physical health	For people with spinal cord injury, what kinds of support and treatment are effective in preventing, treating and managing gastrointestinal problems?	Vilken typ av stöd och behandling är effektiv för att förebygga, behandla och hantera mag- och tarmbesvär hos personer som har en ryggmärgsskada?
239	F2	Health care professionals	Tarmfunktion	x			VAR06_10	Physical health	For people with spinal cord injury, what kinds of support and treatment are effective in preventing, treating and managing gastrointestinal problems?	Vilken typ av stöd och behandling är effektiv för att förebygga, behandla och hantera mag- och tarmbesvär hos personer som har en ryggmärgsskada?
216	F1	Persons living with SCI	Jag tycker det kan vara svårt att få konkreta svar på hur man får ordning på blås- och tarmrubbningar. Man kan läsa sig till att "kost och träning är viktigt", men jag behövde t ex själv upptäcka att fiberhusk en gång om dagen hjälper min mage i balans något oerhört, och att just bålträning ("situps" typ) också tycks göra att toalettbesöken går bättre. Hade varit glad om någon sagt "drick husk oc…	x			VAR06_10	Physical health	For people with spinal cord injury, what kinds of support and treatment are effective in preventing, treating and managing gastrointestinal problems?	Vilken typ av stöd och behandling är effektiv för att förebygga, behandla och hantera mag- och tarmbesvär hos personer som har en ryggmärgsskada?
184	F1a	Health care professionals	Tarm rutiner i akut skede och primärrehabilitering	x			VAR06_10	Physical health	For people with spinal cord injury, what kinds of support and treatment are effective in preventing, treating and managing gastrointestinal problems?	Vilken typ av stöd och behandling är effektiv för att förebygga, behandla och hantera mag- och tarmbesvär hos personer som har en ryggmärgsskada?
173	F2	Persons living with SCI	Vad kan toilaxklysma ha orsakat för skador med långvarig användning?	x			VAR06_10	Physical health	For people with spinal cord injury, what kinds of support and treatment are effective in preventing, treating and managing gastrointestinal problems?	Vilken typ av stöd och behandling är effektiv för att förebygga, behandla och hantera mag- och tarmbesvär hos personer som har en ryggmärgsskada?
157	F1	Persons living with SCI	Blåsa tarm funktioner	x			VAR06_10	Physical health	For people with spinal cord injury, what kinds of support and treatment are effective in preventing, treating and managing gastrointestinal problems?	Vilken typ av stöd och behandling är effektiv för att förebygga, behandla och hantera mag- och tarmbesvär hos personer som har en ryggmärgsskada?
151	F1	Persons living with SCI	Frågor kring inkontinens	x			VAR06_10	Physical health	For people with spinal cord injury, what kinds of support and treatment are effective in preventing, treating and managing gastrointestinal problems?	Vilken typ av stöd och behandling är effektiv för att förebygga, behandla och hantera mag- och tarmbesvär hos personer som har en ryggmärgsskada?
121	F1a	Persons living with SCI	Vilka är långtidseffekterna/konsekvenserna av TAI (transanal irrigation) dvs. vattenlavemang?	x			VAR06_10	Physical health	For people with spinal cord injury, what kinds of support and treatment are effective in preventing, treating and managing gastrointestinal problems?	Vilken typ av stöd och behandling är effektiv för att förebygga, behandla och hantera mag- och tarmbesvär hos personer som har en ryggmärgsskada?
121	F1b	Persons living with SCI	Ger det skador på tarmen?	x			VAR06_10	Physical health	For people with spinal cord injury, what kinds of support and treatment are effective in preventing, treating and managing gastrointestinal problems?	Vilken typ av stöd och behandling är effektiv för att förebygga, behandla och hantera mag- och tarmbesvär hos personer som har en ryggmärgsskada?
121	F1c	Persons living with SCI	Fungerar det sämre med åldern?	x			VAR06_10	Physical health	For people with spinal cord injury, what kinds of support and treatment are effective in preventing, treating and managing gastrointestinal problems?	Vilken typ av stöd och behandling är effektiv för att förebygga, behandla och hantera mag- och tarmbesvär hos personer som har en ryggmärgsskada?
121	F1d	Persons living with SCI	Vilka är riskerna	x			VAR06_10	Physical health	For people with spinal cord injury, what kinds of support and treatment are effective in preventing, treating and managing gastrointestinal problems?	Vilken typ av stöd och behandling är effektiv för att förebygga, behandla och hantera mag- och tarmbesvär hos personer som har en ryggmärgsskada?
100	F2	Persons living with SCI	Hur man får ordning på krånglande mage och tarm	x			VAR06_10	Physical health	For people with spinal cord injury, what kinds of support and treatment are effective in preventing, treating and managing gastrointestinal problems?	Vilken typ av stöd och behandling är effektiv för att förebygga, behandla och hantera mag- och tarmbesvär hos personer som har en ryggmärgsskada?
87	F1	Relatives	Hur man skall få Magen/toaletten att fungera. Det ett stort problem som alla har men ingen vill prata om. Det har inte gått att få mera än ytlig hjälp. Vi har försökt med ryggmärgsskadeenheten men de har reducerat sin kapacitet på området så att kompetensen är begränsad. Under den inneliggande rehabilitering fanns någon som visste mera men den personen hann försvinna innan min partner kommit så l…	x			VAR06_10	Physical health	For people with spinal cord injury, what kinds of support and treatment are effective in preventing, treating and managing gastrointestinal problems?	Vilken typ av stöd och behandling är effektiv för att förebygga, behandla och hantera mag- och tarmbesvär hos personer som har en ryggmärgsskada?
33	F1	Persons living with SCI	Tarmregim	x			VAR06_10	Physical health	For people with spinal cord injury, what kinds of support and treatment are effective in preventing, treating and managing gastrointestinal problems?	Vilken typ av stöd och behandling är effektiv för att förebygga, behandla och hantera mag- och tarmbesvär hos personer som har en ryggmärgsskada?
266	F5a	Health care professionals	Hur göra med screening/utredning osteoporos	x			VAR06_4	Physical health	For people with spinal cord injury, what kinds of help and treatment are effective in preventing and treating osteoporosis (brittle bones)?	Vilken typ av stöd och behandling är effektiv för att förebygga och behandla osteoporos (benskörhet) hos personer som har en ryggmärgsskada?
266	F5b	Health care professionals	behandling?	x			VAR06_4	Physical health	For people with spinal cord injury, what kinds of help and treatment are effective in preventing and treating osteoporosis (brittle bones)?	Vilken typ av stöd och behandling är effektiv för att förebygga och behandla osteoporos (benskörhet) hos personer som har en ryggmärgsskada?
260	F3a	Persons living with SCI	Hur förebygga osteoporos	x			VAR06_4	Physical health	For people with spinal cord injury, what kinds of help and treatment are effective in preventing and treating osteoporosis (brittle bones)?	Vilken typ av stöd och behandling är effektiv för att förebygga och behandla osteoporos (benskörhet) hos personer som har en ryggmärgsskada?
260	F3b	Persons living with SCI	Hur behandla osteoporos	x			VAR06_4	Physical health	For people with spinal cord injury, what kinds of help and treatment are effective in preventing and treating osteoporosis (brittle bones)?	Vilken typ av stöd och behandling är effektiv för att förebygga och behandla osteoporos (benskörhet) hos personer som har en ryggmärgsskada?
200	F1a	Health care professionals	Hur man bör tänka kring utredning av benskörhet.	x			VAR06_4	Physical health	For people with spinal cord injury, what kinds of help and treatment are effective in preventing and treating osteoporosis (brittle bones)?	Vilken typ av stöd och behandling är effektiv för att förebygga och behandla osteoporos (benskörhet) hos personer som har en ryggmärgsskada?
200	F1b	Health care professionals	Hur man bör tänka kring behandling av benskörhet.	x			VAR06_4	Physical health	For people with spinal cord injury, what kinds of help and treatment are effective in preventing and treating osteoporosis (brittle bones)?	Vilken typ av stöd och behandling är effektiv för att förebygga och behandla osteoporos (benskörhet) hos personer som har en ryggmärgsskada?
170	F1	Persons living with SCI	Osteoporos. För tolv år sedan fick jag en utvecklad, grav Osteoporos. Inte förrän jag fick det sjätte benbrottet i år så fick jag behandling.	x			VAR06_4	Physical health	For people with spinal cord injury, what kinds of help and treatment are effective in preventing and treating osteoporosis (brittle bones)?	Vilken typ av stöd och behandling är effektiv för att förebygga och behandla osteoporos (benskörhet) hos personer som har en ryggmärgsskada?
121	F2b	Persons living with SCI	Är det någon medicinering för osteoporos som är effektiv för ryggmärgsskadade?	x			VAR06_4	Physical health	For people with spinal cord injury, what kinds of help and treatment are effective in preventing and treating osteoporosis (brittle bones)?	Vilken typ av stöd och behandling är effektiv för att förebygga och behandla osteoporos (benskörhet) hos personer som har en ryggmärgsskada?
121	F2a	Persons living with SCI	Fungerar vanlig osteoporosbehandling på personer som har en ryggmärgsskada?	x			VAR06_4	Physical health	For people with spinal cord injury, what kinds of help and treatment are effective in preventing and treating osteoporosis (brittle bones)?	Vilken typ av stöd och behandling är effektiv för att förebygga och behandla osteoporos (benskörhet) hos personer som har en ryggmärgsskada?
121	F2c	Persons living with SCI	Är det några risker för ryggmärgsskadade med osteoporosbehandling?	x			VAR06_4	Physical health	For people with spinal cord injury, what kinds of help and treatment are effective in preventing and treating osteoporosis (brittle bones)?	Vilken typ av stöd och behandling är effektiv för att förebygga och behandla osteoporos (benskörhet) hos personer som har en ryggmärgsskada?
248	F1	Persons living with SCI	Hur blir man av med återkommande urinvägsinfektioner?	x			VAR06_2	Physical health	For people with spinal cord injury, what kinds of support and treatment are effective in preventing and treating urinary tract infection?	Vilken typ av stöd och behandling är effektiv för att förebygga och behandla urinvägsinfektion hos personer som har en ryggmärgsskada?
237	F1b	Persons living with SCI	blåsfrågor	x			VAR06_2	Physical health	For people with spinal cord injury, what kinds of support and treatment are effective in preventing and treating urinary tract infection?	Vilken typ av stöd och behandling är effektiv för att förebygga och behandla urinvägsinfektion hos personer som har en ryggmärgsskada?
220	F1	Persons living with SCI	Inkontinens	x			VAR06_2	Physical health	For people with spinal cord injury, what kinds of support and treatment are effective in preventing and treating urinary tract infection?	Vilken typ av stöd och behandling är effektiv för att förebygga och behandla urinvägsinfektion hos personer som har en ryggmärgsskada?
175	F1	Persons living with SCI	Hur avhjälper man regelbundet återkommande UVIer?	x			VAR06_2	Physical health	For people with spinal cord injury, what kinds of support and treatment are effective in preventing and treating urinary tract infection?	Vilken typ av stöd och behandling är effektiv för att förebygga och behandla urinvägsinfektion hos personer som har en ryggmärgsskada?
125	F1	Persons living with SCI	Att få hjälp mot UVi	x			VAR06_2	Physical health	For people with spinal cord injury, what kinds of support and treatment are effective in preventing and treating urinary tract infection?	Vilken typ av stöd och behandling är effektiv för att förebygga och behandla urinvägsinfektion hos personer som har en ryggmärgsskada?
45	F1	Health care professionals	Optimal uppföljning urinvägar.	x			VAR06_2	Physical health	For people with spinal cord injury, what kinds of support and treatment are effective in preventing and treating urinary tract infection?	Vilken typ av stöd och behandling är effektiv för att förebygga och behandla urinvägsinfektion hos personer som har en ryggmärgsskada?
237	F2	Persons living with SCI	Spasticitet	x			VAR06_9	Physical health	For people with spinal cord injury, what kinds of support and treatment are effective in preventing, treating and managing spasticity?	Vilken typ av stöd och behandling är effektiv för att förebygga, behandla och hantera spasticitet hos personer som har en ryggmärgsskada?
150	F3	Health care professionals	Varför är min spasticitet så svårbehandlad?	x			VAR06_9	Physical health	For people with spinal cord injury, what kinds of support and treatment are effective in preventing, treating and managing spasticity?	Vilken typ av stöd och behandling är effektiv för att förebygga, behandla och hantera spasticitet hos personer som har en ryggmärgsskada?
64	F1	Health care professionals	Möjlighet till återkommande rehabperioder i all ära, men varför påtalas inte vikten av träning regelbundet i större utsträckning för att förhindra smärtproblematik, överbelastningsproblematik mm som kommer med inaktivitet och åldrande?	x			VAR06_11	Physical health	For people with spinal cord injury, what kinds of exercise are effective in preventing, treating and relieving strain and pain?	Vilken typ av träning är effektiv för att förebygga, behandla och lindra överbelastning och smärta hos personer som har en ryggmärgsskada?
200	F3	Health care professionals	Hur man kan mäta inaktivt stillasittande bland personer med rms.	x			VAR06_14	Body funtions	For people with spinal cord injury who use a wheelchair, how are activity and inactivity measured?	Hur mäter man aktivitet och inaktivitet hos personer som har en ryggmärgsskada och använder rullstol?
266	F4a	Health care professionals	Hur bedöma risken för respiratorisk eller kardiovaskulär sjukdom hos personer som har en ryggmärgsskada	x			VAR06_15	Body funtions	How does spinal cord injury affect the risk of breathing problems? How do the care services assess this risk in individuals?	Hur påverkar en ryggmärgsskada risken för andningsproblem? Hur bedömer vården den risken hos individen?
266	F4ax	Health care professionals	eller kardiovaskulär sjukdom	x			VAR06_16	Body funtions	How does spinal cord injury affect the risk of breathing problems? How do the care services assess this risk in individuals?	Hur påverkar en ryggmärgsskada risken för hjärt- och kärlsjukdomar? Hur bedömer vården den risken hos individen?
135	F1	Persons living with SCI	Hur påverkas organen nedanför skadan?	x			VAR06_19	Body funtions	After spinal cord injury, how are the body’s organs below the injury level affected?	Hur påverkas kroppens organ nedanför ryggmärgsskadans nivå efter ryggmärgsskadan?
255	F1a	Persons living with SCI	De första frågorna efter en skada - Kommer jag kunna gå igen?	x			VAR06_18	Body funtions	For people with spinal cord injury, how reliably and how soon after the injury can their attainable level of functional capacity be predicted?	Hur säkert och hur snart efter skadetillfället går det att förutsäga vilken funktionsnivå en person som har en ryggmärgsskada kommer att kunna nå?
255	F1b	Persons living with SCI	Kommer det alltid vara så här?	x			VAR06_18	Body funtions	For people with spinal cord injury, how reliably and how soon after the injury can their attainable level of functional capacity be predicted?	Hur säkert och hur snart efter skadetillfället går det att förutsäga vilken funktionsnivå en person som har en ryggmärgsskada kommer att kunna nå?
238	F2	Relatives	Kan nervceller hitta tillbaka till varandra?	x			VAR06_18	Body funtions	For people with spinal cord injury, how reliably and how soon after the injury can their attainable level of functional capacity be predicted?	Hur säkert och hur snart efter skadetillfället går det att förutsäga vilken funktionsnivå en person som har en ryggmärgsskada kommer att kunna nå?
205	F1a	Health care professionals	I akuta sketet är det många frågor relaterat till prognos	x			VAR06_18	Body funtions	For people with spinal cord injury, how reliably and how soon after the injury can their attainable level of functional capacity be predicted?	Hur säkert och hur snart efter skadetillfället går det att förutsäga vilken funktionsnivå en person som har en ryggmärgsskada kommer att kunna nå?
191	F1	Health care professionals	Prognos.	x			VAR06_18	Body funtions	For people with spinal cord injury, how reliably and how soon after the injury can their attainable level of functional capacity be predicted?	Hur säkert och hur snart efter skadetillfället går det att förutsäga vilken funktionsnivå en person som har en ryggmärgsskada kommer att kunna nå?
147	F1	Persons living with SCI	Om man återfår känsel, mm	x			VAR06_18	Body funtions	For people with spinal cord injury, how reliably and how soon after the injury can their attainable level of functional capacity be predicted?	Hur säkert och hur snart efter skadetillfället går det att förutsäga vilken funktionsnivå en person som har en ryggmärgsskada kommer att kunna nå?
97	F1	Health care professionals	Inneliggande rehab: vilken funktionsnivå är möjlig att nå?	x			VAR06_18	Body funtions	For people with spinal cord injury, how reliably and how soon after the injury can their attainable level of functional capacity be predicted?	Hur säkert och hur snart efter skadetillfället går det att förutsäga vilken funktionsnivå en person som har en ryggmärgsskada kommer att kunna nå?
88	F1	Health care professionals	Patienter frågar alltid oss om de kommer att kunna gå igen eller bli återställda igen. Det kan jag inte och får jag inte besvara eftersom det är så individuellt och det kan ta olika tid att läka. Dessutom är det en läkarfråga.	x			VAR06_18	Body funtions	For people with spinal cord injury, how reliably and how soon after the injury can their attainable level of functional capacity be predicted?	Hur säkert och hur snart efter skadetillfället går det att förutsäga vilken funktionsnivå en person som har en ryggmärgsskada kommer att kunna nå?
53	F3	Health care professionals	Hur långt man kan komma i sin rehabilitering efter sin skada	x			VAR06_18	Body funtions	For people with spinal cord injury, how reliably and how soon after the injury can their attainable level of functional capacity be predicted?	Hur säkert och hur snart efter skadetillfället går det att förutsäga vilken funktionsnivå en person som har en ryggmärgsskada kommer att kunna nå?
50	F1	Health care professionals	Prognos.	x			VAR06_18	Body funtions	For people with spinal cord injury, how reliably and how soon after the injury can their attainable level of functional capacity be predicted?	Hur säkert och hur snart efter skadetillfället går det att förutsäga vilken funktionsnivå en person som har en ryggmärgsskada kommer att kunna nå?
234	F1	Persons living with SCI	Kvinnorelaterade problem.	x			VAR06_17	Body funtions	For people with spinal cord injury, what are menstruation, premenstrual syndrome (PMS) and the menopause like?	Hur är det att ha menstruation, premenstruellt syndrom (PMS) och komma i klimakteriet för personer som har en ryggmärgsskada?
246	F1	Persons living with SCI	Kommer det någon gång bli möjligt att reparera en skadad ryggmärg?	x			VAR06_22	Body funtions	What does the research say about scope for curing spinal cord injuries?	Vad säger forskningen om möjligheten att bota ryggmärgsskador?
155	F1	Health care professionals	Pågående forskning kring bot.	x			VAR06_22	Body funtions	What does the research say about scope for curing spinal cord injuries?	Vad säger forskningen om möjligheten att bota ryggmärgsskador?
259	F1a	Relatives	Forskas det något om kavernom?	x			VAR06_13	Body funtions	What does the research say about spinal cord injuries caused by cavernomas (vascular malformations)?	Vad säger forskningen om ryggmärgsskador orsakade av kavernom (kärlmissbildning)?
259	F1c	Relatives	Kavernom i ryggmärgen.	x			VAR06_13	Body funtions	What does the research say about spinal cord injuries caused by cavernomas (vascular malformations)?	Vad säger forskningen om ryggmärgsskador orsakade av kavernom (kärlmissbildning)?
99	F1	Persons living with SCI	Varför är det så svårt att få nervtrådarna att hitta tillbaka.	x			VAR06_20	Body funtions	Why is it difficult for damaged nerves to heal?	Varför är det svårt för skadade nerver att läka?
52	F3	Health care professionals	Vad kan vi göra för att öka den neurologiska återhämtningen?	x			VAR06_21	Body funtions	What kinds of treatment are effective in improving the healing (regeneration) ability of damaged nerves?	Vilken typ av behandling är effektiv för att öka skadade nervers läkningsförmåga?
152	F2	Relatives	Svårt att läsa om andra som har levt länge med skadan.	x			VAR06_26	Mental health and relationships	For people with spinal cord injury, how does it help to be in touch with others who have similar experience?	Hur hjälper det personer som har en ryggmärgsskada att vara i kontakt med andra som har liknande erfarenheter?
140	F2	Persons living with SCI	Att skaffa barn	x			VAR06_26	Mental health and relationships	For people with spinal cord injury, how does it help to be in touch with others who have similar experience?	Hur hjälper det personer som har en ryggmärgsskada att vara i kontakt med andra som har liknande erfarenheter?
74	F4	Persons living with SCI	Hittar ingen med samma typ av skador!! Ingen att prata med hittar ingen förenibg med dette!!!!!	x			VAR06_26	Mental health and relationships	For people with spinal cord injury, how does it help to be in touch with others who have similar experience?	Hur hjälper det personer som har en ryggmärgsskada att vara i kontakt med andra som har liknande erfarenheter?
55	F4	Persons living with SCI	Erbjuds möjlighet att träffa personer som har haft sin skada i några år och kan ge insikt i hur livet kan bli. Gärna om det bli så lika som möjligt gällande kön, skadenivå och ålder.	x			VAR06_26	Mental health and relationships	For people with spinal cord injury, how does it help to be in touch with others who have similar experience?	Hur hjälper det personer som har en ryggmärgsskada att vara i kontakt med andra som har liknande erfarenheter?
41	F1	Relatives	Hur skall man bäst kunna hjälpa som anhörig?	x			VAR06_30	Mental health and relationships	How can close relatives best support people with spinal cord injury?	Hur kan närstående på bästa sätt ge stöd till personer som har en ryggmärgsskada?
41	F3	Relatives	Vilken hjälp skall man inte bidra med om den inte direkt efterfrågas?	x			VAR06_30	Mental health and relationships	How can close relatives best support people with spinal cord injury?	Hur kan närstående på bästa sätt ge stöd till personer som har en ryggmärgsskada?
211	F2a	Persons living with SCI	Mer om graviditet och familjeliv. Det känns som många är okunniga och det krävs specialister.	x			VAR06_28	Mental health and relationships	How does spinal cord injury affect people’s scope for building a family in terms, for example, of fertility, conception, pregnancy and parenthood?	Hur påverkar en ryggmärgsskada möjligheten till familjebildning, till exempel fertilitet, befruktning, graviditet och föräldraskap?
196	F1	Health care professionals	Fertilitet.	x			VAR06_28	Mental health and relationships	How does spinal cord injury affect people’s scope for building a family in terms, for example, of fertility, conception, pregnancy and parenthood?	Hur påverkar en ryggmärgsskada möjligheten till familjebildning, till exempel fertilitet, befruktning, graviditet och föräldraskap?
135	F3	Persons living with SCI	Kan man få barn som hög tetra?	x			VAR06_28	Mental health and relationships	How does spinal cord injury affect people’s scope for building a family in terms, for example, of fertility, conception, pregnancy and parenthood?	Hur påverkar en ryggmärgsskada möjligheten till familjebildning, till exempel fertilitet, befruktning, graviditet och föräldraskap?
122	F3a	Persons living with SCI	Familjeliv och ryggmärgsskada, hur hantera att bli förälder,	x			VAR06_28	Mental health and relationships	How does spinal cord injury affect people’s scope for building a family in terms, for example, of fertility, conception, pregnancy and parenthood?	Hur påverkar en ryggmärgsskada möjligheten till familjebildning, till exempel fertilitet, befruktning, graviditet och föräldraskap?
260	F1b	Persons living with SCI	och vad kommer jag klara själv vid utskrivningen?	x			VAR06_25	Mental health and relationships	After spinal cord injury, how is a person's ability to adjust in practical terms affected by various kinds of support, technical aids and treatment?	Hur påverkar olika sorters stöd, hjälpmedel och behandling förmågan att klara den praktiska omorienteringen efter att en person har fått en ryggmärgsskada?
255	F2	Persons living with SCI	Hur lång tid tar det att komma tillbaka till "det gamla" livet igen? Får ordning på livspusslet med familj, träning, arbete etc.	x			VAR06_25	Mental health and relationships	After spinal cord injury, how is a person's ability to adjust in practical terms affected by various kinds of support, technical aids and treatment?	Hur påverkar olika sorters stöd, hjälpmedel och behandling förmågan att klara den praktiska omorienteringen efter att en person har fått en ryggmärgsskada?
253	F1	Health care professionals	Hur saker kommer bli efter hemgång	x			VAR06_25	Mental health and relationships	After spinal cord injury, how is a person's ability to adjust in practical terms affected by various kinds of support, technical aids and treatment?	Hur påverkar olika sorters stöd, hjälpmedel och behandling förmågan att klara den praktiska omorienteringen efter att en person har fått en ryggmärgsskada?
215	F2	Relatives	vana i att leva med skadan Hur hanterar en situationer i vardagen?	x			VAR06_25	Mental health and relationships	After spinal cord injury, how is a person's ability to adjust in practical terms affected by various kinds of support, technical aids and treatment?	Hur påverkar olika sorters stöd, hjälpmedel och behandling förmågan att klara den praktiska omorienteringen efter att en person har fått en ryggmärgsskada?
215	F1	Relatives	omorientering i vardagen Hur lever man sen, känns som att min sambo bara blivit lite lämnad för vind.	x			VAR06_25	Mental health and relationships	After spinal cord injury, how is a person's ability to adjust in practical terms affected by various kinds of support, technical aids and treatment?	Hur påverkar olika sorters stöd, hjälpmedel och behandling förmågan att klara den praktiska omorienteringen efter att en person har fått en ryggmärgsskada?
205	F1c	Health care professionals	anpassningar i vardagen	x			VAR06_25	Mental health and relationships	After spinal cord injury, how is a person's ability to adjust in practical terms affected by various kinds of support, technical aids and treatment?	Hur påverkar olika sorters stöd, hjälpmedel och behandling förmågan att klara den praktiska omorienteringen efter att en person har fått en ryggmärgsskada?
201	F3	Health care professionals	Hur man behöver prioritera om sin vardag	x			VAR06_25	Mental health and relationships	After spinal cord injury, how is a person's ability to adjust in practical terms affected by various kinds of support, technical aids and treatment?	Hur påverkar olika sorters stöd, hjälpmedel och behandling förmågan att klara den praktiska omorienteringen efter att en person har fått en ryggmärgsskada?
174	F1	Health care professionals	när man får en ryggmärskada så är det viktigt att man ställer in sig på att man får leva lite annorlunda i sin vardag. man får anpassa det man klarar av i vardagen	x			VAR06_25	Mental health and relationships	After spinal cord injury, how is a person's ability to adjust in practical terms affected by various kinds of support, technical aids and treatment?	Hur påverkar olika sorters stöd, hjälpmedel och behandling förmågan att klara den praktiska omorienteringen efter att en person har fått en ryggmärgsskada?
145	F1	Relatives	Var man kan få hjälp och vad man ska tänka på erfteråt för att allt sak funka	x			VAR06_25	Mental health and relationships	After spinal cord injury, how is a person's ability to adjust in practical terms affected by various kinds of support, technical aids and treatment?	Hur påverkar olika sorters stöd, hjälpmedel och behandling förmågan att klara den praktiska omorienteringen efter att en person har fått en ryggmärgsskada?
105	F1b	Persons living with SCI	Rätt stöd i vardagen	x			VAR06_25	Mental health and relationships	After spinal cord injury, how is a person's ability to adjust in practical terms affected by various kinds of support, technical aids and treatment?	Hur påverkar olika sorters stöd, hjälpmedel och behandling förmågan att klara den praktiska omorienteringen efter att en person har fått en ryggmärgsskada?
104	F1	Persons living with SCI	Som nyskadad behöver man redan på sjukhuset råd och dåd hur man skall klara sin vardag när man kommer hem. Det kan var svårt att orientera sig i försäkringsfrågor, rehabfrågor m.m. Vårdcentraler har inte tillräcklig kunskap om ryggmärgsskador.	x			VAR06_25	Mental health and relationships	After spinal cord injury, how is a person's ability to adjust in practical terms affected by various kinds of support, technical aids and treatment?	Hur påverkar olika sorters stöd, hjälpmedel och behandling förmågan att klara den praktiska omorienteringen efter att en person har fått en ryggmärgsskada?
104	F2	Persons living with SCI	För att omorientera sin vardag behöver man träffa flera andra ryggmärgsskadade som ger tips och råd. Spinalhälsan ( öppen rehab i Göteborg) är en utmärkt träffpunkt för skadade och med rehabkompetens och möjlighet att fånga upp vårdfrågor m.m. Men jag tror att det saknas på andra orter ute i landet.	x			VAR06_25	Mental health and relationships	After spinal cord injury, how is a person's ability to adjust in practical terms affected by various kinds of support, technical aids and treatment?	Hur påverkar olika sorters stöd, hjälpmedel och behandling förmågan att klara den praktiska omorienteringen efter att en person har fått en ryggmärgsskada?
94	F1	Health care professionals	Hur ser patientens nya vardag ut på sikt, den blivande nya verkligheten.	x			VAR06_25	Mental health and relationships	After spinal cord injury, how is a person's ability to adjust in practical terms affected by various kinds of support, technical aids and treatment?	Hur påverkar olika sorters stöd, hjälpmedel och behandling förmågan att klara den praktiska omorienteringen efter att en person har fått en ryggmärgsskada?
93	F1	Health care professionals	Hur kan man lösa ett problem med kreativitet?	x			VAR06_25	Mental health and relationships	After spinal cord injury, how is a person's ability to adjust in practical terms affected by various kinds of support, technical aids and treatment?	Hur påverkar olika sorters stöd, hjälpmedel och behandling förmågan att klara den praktiska omorienteringen efter att en person har fått en ryggmärgsskada?
74	F2	Persons living with SCI	Omorientering i vardagen! Orka med mitt gamla jobb som ssk	x			VAR06_25	Mental health and relationships	After spinal cord injury, how is a person's ability to adjust in practical terms affected by various kinds of support, technical aids and treatment?	Hur påverkar olika sorters stöd, hjälpmedel och behandling förmågan att klara den praktiska omorienteringen efter att en person har fått en ryggmärgsskada?
59	F2	Relatives	Omorientering i vardagen. Vem ansvarar för det? Idag finns det ingen som hjälper till med detta.	x			VAR06_25	Mental health and relationships	After spinal cord injury, how is a person's ability to adjust in practical terms affected by various kinds of support, technical aids and treatment?	Hur påverkar olika sorters stöd, hjälpmedel och behandling förmågan att klara den praktiska omorienteringen efter att en person har fått en ryggmärgsskada?
59	F3	Relatives	Vana att leva med skadan. Vem ansvarar för det? Idag finns det ingen som hjälper till med detta.	x			VAR06_25	Mental health and relationships	After spinal cord injury, how is a person's ability to adjust in practical terms affected by various kinds of support, technical aids and treatment?	Hur påverkar olika sorters stöd, hjälpmedel och behandling förmågan att klara den praktiska omorienteringen efter att en person har fått en ryggmärgsskada?
57	F1	Health care professionals	Vilket stöd är viktigt i rehabiliteringen för att klara omorientering i vardagen efter en ryggmärgsskada.	x			VAR06_25	Mental health and relationships	After spinal cord injury, how is a person's ability to adjust in practical terms affected by various kinds of support, technical aids and treatment?	Hur påverkar olika sorters stöd, hjälpmedel och behandling förmågan att klara den praktiska omorienteringen efter att en person har fått en ryggmärgsskada?
56	F1	Persons living with SCI	Lösningsrelaterade frågor om hur det är att leva med olika funktionsnedsättningar.	x			VAR06_25	Mental health and relationships	After spinal cord injury, how is a person's ability to adjust in practical terms affected by various kinds of support, technical aids and treatment?	Hur påverkar olika sorters stöd, hjälpmedel och behandling förmågan att klara den praktiska omorienteringen efter att en person har fått en ryggmärgsskada?
49	F1	Relatives	Hur en person med rygg.skad ska kunna leva ett så normalt liv som vanligt i ett vanligt hem med sin familj	x			VAR06_25	Mental health and relationships	After spinal cord injury, how is a person's ability to adjust in practical terms affected by various kinds of support, technical aids and treatment?	Hur påverkar olika sorters stöd, hjälpmedel och behandling förmågan att klara den praktiska omorienteringen efter att en person har fått en ryggmärgsskada?
45	F1	Persons living with SCI	Omorientering i vardagen är svårast att hitta information om.	x			VAR06_25	Mental health and relationships	After spinal cord injury, how is a person's ability to adjust in practical terms affected by various kinds of support, technical aids and treatment?	Hur påverkar olika sorters stöd, hjälpmedel och behandling förmågan att klara den praktiska omorienteringen efter att en person har fått en ryggmärgsskada?
122	F3b	Persons living with SCI	hur påverkas mina barn	x			VAR06_31	Mental health and relationships	How are children affected by having a parent with spinal cord injury?	Hur påverkas barn av att en förälder har en ryggmärgsskada?
122	F3c	Persons living with SCI	hur påverkas min relation av att jag behöver hjälp och att jag är så beroende av min make i det praktiska livet	x			VAR06_33	Mental health and relationships	For people with spinal cord injury or their partners, what is being in a close relationship like?	Hur är det att vara i en nära relation för eller med personer som har en ryggmärgsskada?
265	F1	Health care professionals	Föräldraskap/ sexualitet	x			VAR06_27	Mental health and relationships	In what ways can people with spinal cord injury masturbate and have sex, and what kinds of support and treatment in terms of their sexuality are effective?	På vilka sätt kan en person som har en ryggmärgsskada ha sex med sig själv och andra? Vilken typ av stöd och behandling är effektiv i sexuella situationer för personer som har en ryggmärgsskada?
263	F2	Health care professionals	Saknar kompetens kring området sexualitet, kan vara en viktig del att få med redan i inneliggande rehab och hur går man vidare med detta om kompetensen saknas?	x			VAR06_27	Mental health and relationships	In what ways can people with spinal cord injury masturbate and have sex, and what kinds of support and treatment in terms of their sexuality are effective?	På vilka sätt kan en person som har en ryggmärgsskada ha sex med sig själv och andra? Vilken typ av stöd och behandling är effektiv i sexuella situationer för personer som har en ryggmärgsskada?
249	F1	Health care professionals	sex och samlevnad.	x			VAR06_27	Mental health and relationships	In what ways can people with spinal cord injury masturbate and have sex, and what kinds of support and treatment in terms of their sexuality are effective?	På vilka sätt kan en person som har en ryggmärgsskada ha sex med sig själv och andra? Vilken typ av stöd och behandling är effektiv i sexuella situationer för personer som har en ryggmärgsskada?
247	F2	Persons living with SCI	Sex och samlevnad	x			VAR06_27	Mental health and relationships	In what ways can people with spinal cord injury masturbate and have sex, and what kinds of support and treatment in terms of their sexuality are effective?	På vilka sätt kan en person som har en ryggmärgsskada ha sex med sig själv och andra? Vilken typ av stöd och behandling är effektiv i sexuella situationer för personer som har en ryggmärgsskada?
240	F2	Health care professionals	Frågor kring sex och samlevnad.	x			VAR06_27	Mental health and relationships	In what ways can people with spinal cord injury masturbate and have sex, and what kinds of support and treatment in terms of their sexuality are effective?	På vilka sätt kan en person som har en ryggmärgsskada ha sex med sig själv och andra? Vilken typ av stöd och behandling är effektiv i sexuella situationer för personer som har en ryggmärgsskada?
239	F1	Health care professionals	Sexualfunktion	x			VAR06_27	Mental health and relationships	In what ways can people with spinal cord injury masturbate and have sex, and what kinds of support and treatment in terms of their sexuality are effective?	På vilka sätt kan en person som har en ryggmärgsskada ha sex med sig själv och andra? Vilken typ av stöd och behandling är effektiv i sexuella situationer för personer som har en ryggmärgsskada?
218	F1	Health care professionals	Hur och när man ska prata om sex- och samliv.	x			VAR06_27	Mental health and relationships	In what ways can people with spinal cord injury masturbate and have sex, and what kinds of support and treatment in terms of their sexuality are effective?	På vilka sätt kan en person som har en ryggmärgsskada ha sex med sig själv och andra? Vilken typ av stöd och behandling är effektiv i sexuella situationer för personer som har en ryggmärgsskada?
216	F2	Persons living with SCI	Mer konkret info om hur man kan få ett meningsfull sexliv efter skadan. Det här går ihop lite med föregående fråga, men ja, man vill gärna ha mer konkreta tips på alternativa sätt att uppskatta sex. Det är förstås samma här att samma lösning kanske inte funkar för alla, men jag tycker ändå det är ovanligt tyst om de delar av sex som man faktiskt kan njuta av efter en skada, och det gör lätt att m…	x			VAR06_27	Mental health and relationships	In what ways can people with spinal cord injury masturbate and have sex, and what kinds of support and treatment in terms of their sexuality are effective?	På vilka sätt kan en person som har en ryggmärgsskada ha sex med sig själv och andra? Vilken typ av stöd och behandling är effektiv i sexuella situationer för personer som har en ryggmärgsskada?
211	F2b	Persons living with SCI	Om kvinnans sexliv och reproduktion. Så mycket fokus på mannen.	x			VAR06_27	Mental health and relationships	In what ways can people with spinal cord injury masturbate and have sex, and what kinds of support and treatment in terms of their sexuality are effective?	På vilka sätt kan en person som har en ryggmärgsskada ha sex med sig själv och andra? Vilken typ av stöd och behandling är effektiv i sexuella situationer för personer som har en ryggmärgsskada?
198	F1	Health care professionals	Hur man på ett bra sätt kan prata kring sex och samlevnad	x			VAR06_27	Mental health and relationships	In what ways can people with spinal cord injury masturbate and have sex, and what kinds of support and treatment in terms of their sexuality are effective?	På vilka sätt kan en person som har en ryggmärgsskada ha sex med sig själv och andra? Vilken typ av stöd och behandling är effektiv i sexuella situationer för personer som har en ryggmärgsskada?
135	F2	Persons living with SCI	Hur påverkas sexlivet för en tetra?	x			VAR06_27	Mental health and relationships	In what ways can people with spinal cord injury masturbate and have sex, and what kinds of support and treatment in terms of their sexuality are effective?	På vilka sätt kan en person som har en ryggmärgsskada ha sex med sig själv och andra? Vilken typ av stöd och behandling är effektiv i sexuella situationer för personer som har en ryggmärgsskada?
113	F1	Persons living with SCI	Sexualiteten	x			VAR06_27	Mental health and relationships	In what ways can people with spinal cord injury masturbate and have sex, and what kinds of support and treatment in terms of their sexuality are effective?	På vilka sätt kan en person som har en ryggmärgsskada ha sex med sig själv och andra? Vilken typ av stöd och behandling är effektiv i sexuella situationer för personer som har en ryggmärgsskada?
66	F1	Relatives	Inspiration till sex och ensamsex	x			VAR06_27	Mental health and relationships	In what ways can people with spinal cord injury masturbate and have sex, and what kinds of support and treatment in terms of their sexuality are effective?	På vilka sätt kan en person som har en ryggmärgsskada ha sex med sig själv och andra? Vilken typ av stöd och behandling är effektiv i sexuella situationer för personer som har en ryggmärgsskada?
44	F1	Relatives	Sex och samlevnad.	x			VAR06_27	Mental health and relationships	In what ways can people with spinal cord injury masturbate and have sex, and what kinds of support and treatment in terms of their sexuality are effective?	På vilka sätt kan en person som har en ryggmärgsskada ha sex med sig själv och andra? Vilken typ av stöd och behandling är effektiv i sexuella situationer för personer som har en ryggmärgsskada?
247	F1a	Persons living with SCI	Arbete	x			VAR06_23	Mental health and relationships	What factors are important in enabling people with spinal cord injury to start, or return to, work or studies?	Vilka faktorer är viktiga för att personer som har en ryggmärgsskada ska kunna börja med eller återgå till arbete eller studier?
210	F1	Persons living with SCI	Jobbfrågor och utbildning	x			VAR06_23	Mental health and relationships	What factors are important in enabling people with spinal cord injury to start, or return to, work or studies?	Vilka faktorer är viktiga för att personer som har en ryggmärgsskada ska kunna börja med eller återgå till arbete eller studier?
205	F1d	Health care professionals	återgång till arbete	x			VAR06_23	Mental health and relationships	What factors are important in enabling people with spinal cord injury to start, or return to, work or studies?	Vilka faktorer är viktiga för att personer som har en ryggmärgsskada ska kunna börja med eller återgå till arbete eller studier?
187	F1	Health care professionals	Vilken typ av arbete är möjligt och hur mycket är möjligt att arbeta.	x			VAR06_23	Mental health and relationships	What factors are important in enabling people with spinal cord injury to start, or return to, work or studies?	Vilka faktorer är viktiga för att personer som har en ryggmärgsskada ska kunna börja med eller återgå till arbete eller studier?
180	F1a	Health care professionals	När är det lämpligt att starta upp med aktiviteter som syftar till återgång i arbete	x			VAR06_23	Mental health and relationships	What factors are important in enabling people with spinal cord injury to start, or return to, work or studies?	Vilka faktorer är viktiga för att personer som har en ryggmärgsskada ska kunna börja med eller återgå till arbete eller studier?
180	F1b	Health care professionals	ovh hur utförs det bäst.	x			VAR06_23	Mental health and relationships	What factors are important in enabling people with spinal cord injury to start, or return to, work or studies?	Vilka faktorer är viktiga för att personer som har en ryggmärgsskada ska kunna börja med eller återgå till arbete eller studier?
164	F1	Persons living with SCI	arbetsåtergång	x			VAR06_23	Mental health and relationships	What factors are important in enabling people with spinal cord injury to start, or return to, work or studies?	Vilka faktorer är viktiga för att personer som har en ryggmärgsskada ska kunna börja med eller återgå till arbete eller studier?
143	F1	Relatives	Har arbetsplatsen något ansvar att anpassa så individen kan jobba kvar?	x			VAR06_23	Mental health and relationships	What factors are important in enabling people with spinal cord injury to start, or return to, work or studies?	Vilka faktorer är viktiga för att personer som har en ryggmärgsskada ska kunna börja med eller återgå till arbete eller studier?
130	F1	Persons living with SCI	Hur jag kan klara av mitt behöv att skapa och tillverka grejor och produkter i min vardag med mina arm och hand skador?	x			VAR06_23	Mental health and relationships	What factors are important in enabling people with spinal cord injury to start, or return to, work or studies?	Vilka faktorer är viktiga för att personer som har en ryggmärgsskada ska kunna börja med eller återgå till arbete eller studier?
86	F1	Health care professionals	Hur går man som ryggmärgsskadad tillväga för att få stöd vid arbetsåtergång/byte av arbete/studier?	x			VAR06_23	Mental health and relationships	What factors are important in enabling people with spinal cord injury to start, or return to, work or studies?	Vilka faktorer är viktiga för att personer som har en ryggmärgsskada ska kunna börja med eller återgå till arbete eller studier?
65	F1	Relatives	Möjligheten till arbete	x			VAR06_23	Mental health and relationships	What factors are important in enabling people with spinal cord injury to start, or return to, work or studies?	Vilka faktorer är viktiga för att personer som har en ryggmärgsskada ska kunna börja med eller återgå till arbete eller studier?
55	F3	Persons living with SCI	Viktigt att man får stöd och hjälp med att komma igång med studier eller arbete redan under rehabiliteringen.	x			VAR06_23	Mental health and relationships	What factors are important in enabling people with spinal cord injury to start, or return to, work or studies?	Vilka faktorer är viktiga för att personer som har en ryggmärgsskada ska kunna börja med eller återgå till arbete eller studier?
263	F3a	Health care professionals	Möjligheter till nya aktiviteter, hur ska man introducera dessa	x			VAR06_32	Mental health and relationships	What methods are effective in inspiring people with spinal cord injury to try new activities?	Vilka metoder är effektiva för att inspirera personer som har en ryggmärgsskada att pröva nya aktiviteter?
263	F3c	Health care professionals	alternativt våga prova tidigare aktiviteter.	x			VAR06_32	Mental health and relationships	What methods are effective in inspiring people with spinal cord injury to try new activities?	Vilka metoder är effektiva för att inspirera personer som har en ryggmärgsskada att pröva nya aktiviteter?
263	F3b	Health care professionals	prata om att välja nya aktiviteter	x			VAR06_32	Mental health and relationships	What methods are effective in inspiring people with spinal cord injury to try new activities?	Vilka metoder är effektiva för att inspirera personer som har en ryggmärgsskada att pröva nya aktiviteter?
128	F2	Persons living with SCI	Leva med partner; hur kommer samlivet bli, rollerna kommer förändras mer- eller mindre	x			VAR06_29	Mental health and relationships	What kinds of support do close relatives of people with spinal cord injury need?	Vilken sorts stöd behöver närstående till personer som har en ryggmärgsskada?
44	F2	Relatives	Att leva i lag med en invalid, som anhörig, sambo, kompis.. vad kan krävas av mej?	x			VAR06_29	Mental health and relationships	What kinds of support do close relatives of people with spinal cord injury need?	Vilken sorts stöd behöver närstående till personer som har en ryggmärgsskada?
41	F4	Relatives	Hur hanterar man bäst alla pustanden, suckanden, ifrågasättanden och annat som uppfattas riktas mot en bara för att man finns nära?	x			VAR06_29	Mental health and relationships	What kinds of support do close relatives of people with spinal cord injury need?	Vilken sorts stöd behöver närstående till personer som har en ryggmärgsskada?
268	F1	Persons living with SCI	Bearbetning av traumat psykiskt, hur?	x			VAR06_24	Mental health and relationships	What kinds of help and treatment are effective in helping people to cope with their new life situation, and to find ways of enjoying life, after spinal cord injury?	Vilken typ av stöd och behandling är effektiv för att hantera sin nya livssituation och förutsättningar samt hitta sätt att leva ett liv man trivs med efter en ryggmärgsskada?
265	F2	Health care professionals	Omorientering av livet	x			VAR06_24	Mental health and relationships	What kinds of help and treatment are effective in helping people to cope with their new life situation, and to find ways of enjoying life, after spinal cord injury?	Vilken typ av stöd och behandling är effektiv för att hantera sin nya livssituation och förutsättningar samt hitta sätt att leva ett liv man trivs med efter en ryggmärgsskada?
262	F1	Health care professionals	Att omorientera sig i vardagen tar tid och idag går allting fort, vårdtider minskar (i många fall jämfört med tidigare) vilket gör att patienter och anhöriga ofta inte hinner med bearbetning och reorientering inför utskrivning till hemmet. Varför blir vårdtider kortare och handläggningstider (både personlig ass och bostadsanpassning) längre?	x			VAR06_24	Mental health and relationships	What kinds of help and treatment are effective in helping people to cope with their new life situation, and to find ways of enjoying life, after spinal cord injury?	Vilken typ av stöd och behandling är effektiv för att hantera sin nya livssituation och förutsättningar samt hitta sätt att leva ett liv man trivs med efter en ryggmärgsskada?
260	F2	Persons living with SCI	Hur kan jag uppnå en stabilitet, förutsägbarhet i vardagen och undvika hopplöshet?	x			VAR06_24	Mental health and relationships	What kinds of help and treatment are effective in helping people to cope with their new life situation, and to find ways of enjoying life, after spinal cord injury?	Vilken typ av stöd och behandling är effektiv för att hantera sin nya livssituation och förutsättningar samt hitta sätt att leva ett liv man trivs med efter en ryggmärgsskada?
228	F1	Persons living with SCI	Att leva med skadan	x			VAR06_24	Mental health and relationships	What kinds of help and treatment are effective in helping people to cope with their new life situation, and to find ways of enjoying life, after spinal cord injury?	Vilken typ av stöd och behandling är effektiv för att hantera sin nya livssituation och förutsättningar samt hitta sätt att leva ett liv man trivs med efter en ryggmärgsskada?
224	F3	Persons living with SCI	Hjälp med att leva med skadan	x			VAR06_24	Mental health and relationships	What kinds of help and treatment are effective in helping people to cope with their new life situation, and to find ways of enjoying life, after spinal cord injury?	Vilken typ av stöd och behandling är effektiv för att hantera sin nya livssituation och förutsättningar samt hitta sätt att leva ett liv man trivs med efter en ryggmärgsskada?
197	F2	Persons living with SCI	Ompreoritering i vardag.	x			VAR06_24	Mental health and relationships	What kinds of help and treatment are effective in helping people to cope with their new life situation, and to find ways of enjoying life, after spinal cord injury?	Vilken typ av stöd och behandling är effektiv för att hantera sin nya livssituation och förutsättningar samt hitta sätt att leva ett liv man trivs med efter en ryggmärgsskada?
183	F1	Persons living with SCI	Leva skadan	x			VAR06_24	Mental health and relationships	What kinds of help and treatment are effective in helping people to cope with their new life situation, and to find ways of enjoying life, after spinal cord injury?	Vilken typ av stöd och behandling är effektiv för att hantera sin nya livssituation och förutsättningar samt hitta sätt att leva ett liv man trivs med efter en ryggmärgsskada?
181	F1	Health care professionals	Kommer man acceptera skadan eller lära sig leva med den	x			VAR06_24	Mental health and relationships	What kinds of help and treatment are effective in helping people to cope with their new life situation, and to find ways of enjoying life, after spinal cord injury?	Vilken typ av stöd och behandling är effektiv för att hantera sin nya livssituation och förutsättningar samt hitta sätt att leva ett liv man trivs med efter en ryggmärgsskada?
180	F2	Health care professionals	Ingen fråga men ett tungt område är personer som efter skadan känner så stark livsångest att det blir svårt som personal att hantera.	x			VAR06_24	Mental health and relationships	What kinds of help and treatment are effective in helping people to cope with their new life situation, and to find ways of enjoying life, after spinal cord injury?	Vilken typ av stöd och behandling är effektiv för att hantera sin nya livssituation och förutsättningar samt hitta sätt att leva ett liv man trivs med efter en ryggmärgsskada?
167	F1	Health care professionals	Omorientering i vardagen. Det är så många variabler som påverkar och som man måste ta hänsyn till.	x			VAR06_24	Mental health and relationships	What kinds of help and treatment are effective in helping people to cope with their new life situation, and to find ways of enjoying life, after spinal cord injury?	Vilken typ av stöd och behandling är effektiv för att hantera sin nya livssituation och förutsättningar samt hitta sätt att leva ett liv man trivs med efter en ryggmärgsskada?
165	F1	Health care professionals	Omorientering	x			VAR06_24	Mental health and relationships	What kinds of help and treatment are effective in helping people to cope with their new life situation, and to find ways of enjoying life, after spinal cord injury?	Vilken typ av stöd och behandling är effektiv för att hantera sin nya livssituation och förutsättningar samt hitta sätt att leva ett liv man trivs med efter en ryggmärgsskada?
110	F1	Persons living with SCI	Att få stöd/hjälp med den mentala biten, från professionen som kan ryggmärgsskador	x			VAR06_24	Mental health and relationships	What kinds of help and treatment are effective in helping people to cope with their new life situation, and to find ways of enjoying life, after spinal cord injury?	Vilken typ av stöd och behandling är effektiv för att hantera sin nya livssituation och förutsättningar samt hitta sätt att leva ett liv man trivs med efter en ryggmärgsskada?
104	F3	Persons living with SCI	Det är ju jobbigt att inte kunna göra det man brukar göra. Det tar tid att hitta nytt fotfäste och nya intressen. Kan var svårt att hitta någon att pratat med.	x			VAR06_24	Mental health and relationships	What kinds of help and treatment are effective in helping people to cope with their new life situation, and to find ways of enjoying life, after spinal cord injury?	Vilken typ av stöd och behandling är effektiv för att hantera sin nya livssituation och förutsättningar samt hitta sätt att leva ett liv man trivs med efter en ryggmärgsskada?
74	F1	Persons living with SCI	Vana i att leva med skadan	x			VAR06_24	Mental health and relationships	What kinds of help and treatment are effective in helping people to cope with their new life situation, and to find ways of enjoying life, after spinal cord injury?	Vilken typ av stöd och behandling är effektiv för att hantera sin nya livssituation och förutsättningar samt hitta sätt att leva ett liv man trivs med efter en ryggmärgsskada?
58	F1	Persons living with SCI	Vardagen	x			VAR06_24	Mental health and relationships	What kinds of help and treatment are effective in helping people to cope with their new life situation, and to find ways of enjoying life, after spinal cord injury?	Vilken typ av stöd och behandling är effektiv för att hantera sin nya livssituation och förutsättningar samt hitta sätt att leva ett liv man trivs med efter en ryggmärgsskada?
51	F4b	Health care professionals	Vem är jag nu?	x			VAR06_24	Mental health and relationships	What kinds of help and treatment are effective in helping people to cope with their new life situation, and to find ways of enjoying life, after spinal cord injury?	Vilken typ av stöd och behandling är effektiv för att hantera sin nya livssituation och förutsättningar samt hitta sätt att leva ett liv man trivs med efter en ryggmärgsskada?
51	F4a	Health care professionals	Vad kan jag göra själv?	x			VAR06_24	Mental health and relationships	What kinds of help and treatment are effective in helping people to cope with their new life situation, and to find ways of enjoying life, after spinal cord injury?	Vilken typ av stöd och behandling är effektiv för att hantera sin nya livssituation och förutsättningar samt hitta sätt att leva ett liv man trivs med efter en ryggmärgsskada?
30	F1	Persons living with SCI	Hur man lever ett fullgott liv efter skadan?	x			VAR06_24	Mental health and relationships	What kinds of help and treatment are effective in helping people to cope with their new life situation, and to find ways of enjoying life, after spinal cord injury?	Vilken typ av stöd och behandling är effektiv för att hantera sin nya livssituation och förutsättningar samt hitta sätt att leva ett liv man trivs med efter en ryggmärgsskada?
29	F2	Persons living with SCI	Var hittar jag guldkorn som lyfter livet	x			VAR06_24	Mental health and relationships	What kinds of help and treatment are effective in helping people to cope with their new life situation, and to find ways of enjoying life, after spinal cord injury?	Vilken typ av stöd och behandling är effektiv för att hantera sin nya livssituation och förutsättningar samt hitta sätt att leva ett liv man trivs med efter en ryggmärgsskada?
26	F3	Health care professionals	hur orientera sig till en ny vardag?	x			VAR06_24	Mental health and relationships	What kinds of help and treatment are effective in helping people to cope with their new life situation, and to find ways of enjoying life, after spinal cord injury?	Vilken typ av stöd och behandling är effektiv för att hantera sin nya livssituation och förutsättningar samt hitta sätt att leva ett liv man trivs med efter en ryggmärgsskada?
26	F4	Health care professionals	Hur vänja sig att leva med skadan?	x			VAR06_24	Mental health and relationships	What kinds of help and treatment are effective in helping people to cope with their new life situation, and to find ways of enjoying life, after spinal cord injury?	Vilken typ av stöd och behandling är effektiv för att hantera sin nya livssituation och förutsättningar samt hitta sätt att leva ett liv man trivs med efter en ryggmärgsskada?
247	F3a	Persons living with SCI	Aktiva hjälpmedel för vardag Skrivs ofta ut onödigt klumpiga hjälpmedel i början och ibland onödigt många vilket sänker förmågan att bli självständig	x			VAR06_36	Community support and assistance	After spinal cord injury, how do various technical aids affect people’s ability to become or be independent?	Hur påverkar olika hjälpmedel förmågan att bli eller vara självständig efter en ryggmärgsskada?
71	F2	Relatives	På grund av personalbrist så är det svårt att få sköta hygien, tarmtömning m.m. i rätt utsträckning, du får duscha 1 ggn/vecka och tömma tarmen varannan/var tredje dag.	x			VAR06_35	Community support and assistance	How are people with spinal cord injury affected by limitations in personal care assistance, home care, municipal home health care and similar services? Is their ability to manage basic personal hygiene affected?	Hur påverkas personer som har en ryggmärgsskada av begränsningar inom personlig assistans, hemtjänst, kommunal hemsjukvård och liknande? Påverkas möjligheten att sköta den basala hygienen?
132	F1	Persons living with SCI	Samhället bör inte diskriminera ryggmärgsskadade som fyllt 65 år. Jag har klarat mig utan hjälp och assistens under 40 år som förlamad. Nu när jag är över 65 och axlarna är sönder är jag för gammal för att söka den assistens och hjälp jag skulle behöva.	x			VAR06_34	Community support and assistance	The Swedish Act concerning support and service for persons with certain functional impairments (LSS) applies to the under-65s. What are the implications of this restriction for people with spinal cord injury when they turn 65, and for those who get spinal cord injury in old age?	Lagen om stöd och service till vissa funktionshindrade (LSS) gäller personer under 65 år. Vilka konsekvenser får denna begränsning för personer som har en ryggmärgsskada när de fyller 65 och för personer som får en ryggmärgsskada efter att de har fyllt 65?
132	F2	Persons living with SCI	Låt människor i rullstol behålla handikappersättning efter 65. Att åldras med ryggmärgskada innebär att man behöver mer stöd efter 65. Inte mindre, som det är idag.				VAR06_35	Community support and assistance	The Swedish Act concerning support and service for persons with certain functional impairments (LSS) applies to the under-65s. What are the implications of this restriction for people with spinal cord injury when they turn 65, and for those who get spinal cord injury in old age?	Lagen om stöd och service till vissa funktionshindrade (LSS) gäller personer under 65 år. Vilka konsekvenser får denna begränsning för personer som har en ryggmärgsskada när de fyller 65 och för personer som får en ryggmärgsskada efter att de har fyllt 65?
50	F2	Health care professionals	Kontakt med andra med liknande skada.	x			VAR06_36	Community support and assistance	The Swedish Act concerning support and service for persons with certain functional impairments (LSS) applies to the under-65s. What are the implications of this restriction for people with spinal cord injury when they turn 65, and for those who get spinal cord injury in old age?	Lagen om stöd och service till vissa funktionshindrade (LSS) gäller personer under 65 år. Vilka konsekvenser får denna begränsning för personer som har en ryggmärgsskada när de fyller 65 och för personer som får en ryggmärgsskada efter att de har fyllt 65?
212	F1	Persons living with SCI	Hur mycket påverkan görs mot regeringen gällande transportmedel? Eget samt allmänna kommunikationer.	x			VAR06_37	Community support and assistance	What factors are important in exerting effective influence to improve transport for people with disabilities?	Vilka faktorer är viktiga för att effektivt kunna påverka till förbättring av transporter för personer med funktionsnedsättning?
264	F1	Health care professionals	hur ser eftervården ut för en patienten med ryggmärgsskada när hen blir utskriven från slutenvården.	x			VAR06_41	Care and rehabilitation	For people with spinal cord injury, what kinds of specialist care, from the emergency stage to rehabilitation and lifelong follow-up, should be available?	Hur bör den specialiserade vården se ut för personer som har en ryggmärgsskada? Från akutskede till rehabilitering och livslånga uppföljningar.
232	F1	Persons living with SCI	långtids rehab efter hemgång	x			VAR06_41	Care and rehabilitation	For people with spinal cord injury, what kinds of specialist care, from the emergency stage to rehabilitation and lifelong follow-up, should be available?	Hur bör den specialiserade vården se ut för personer som har en ryggmärgsskada? Från akutskede till rehabilitering och livslånga uppföljningar.
231	F2	Persons living with SCI	Var kan man hitta långsiktig fysioterapi som varar resten av livet om så behövs?	x			VAR06_41	Care and rehabilitation	For people with spinal cord injury, what kinds of specialist care, from the emergency stage to rehabilitation and lifelong follow-up, should be available?	Hur bör den specialiserade vården se ut för personer som har en ryggmärgsskada? Från akutskede till rehabilitering och livslånga uppföljningar.
231	F3	Persons living with SCI	Går det att senare få inneliggande intensiv rehab?	x			VAR06_41	Care and rehabilitation	For people with spinal cord injury, what kinds of specialist care, from the emergency stage to rehabilitation and lifelong follow-up, should be available?	Hur bör den specialiserade vården se ut för personer som har en ryggmärgsskada? Från akutskede till rehabilitering och livslånga uppföljningar.
206	F1	Health care professionals	Långtidsperspektivet i dagens samhälle o sjukvård?	x			VAR06_41	Care and rehabilitation	For people with spinal cord injury, what kinds of specialist care, from the emergency stage to rehabilitation and lifelong follow-up, should be available?	Hur bör den specialiserade vården se ut för personer som har en ryggmärgsskada? Från akutskede till rehabilitering och livslånga uppföljningar.
193	F2a	Health care professionals	Hur man kan garantera en högkvalitativ uppföljning livslångt för personer som har en ryggmärgsskada	x			VAR06_41	Care and rehabilitation	For people with spinal cord injury, what kinds of specialist care, from the emergency stage to rehabilitation and lifelong follow-up, should be available?	Hur bör den specialiserade vården se ut för personer som har en ryggmärgsskada? Från akutskede till rehabilitering och livslånga uppföljningar.
193	F2b	Health care professionals	Hur man kan garantera en jämlik uppföljning livslångt för personer som har en ryggmärgsskada	x			VAR06_41	Care and rehabilitation	For people with spinal cord injury, what kinds of specialist care, from the emergency stage to rehabilitation and lifelong follow-up, should be available?	Hur bör den specialiserade vården se ut för personer som har en ryggmärgsskada? Från akutskede till rehabilitering och livslånga uppföljningar.
189	F1	Health care professionals	Alla blir äldre och lever längre så viktigt med uppföljningar och kolla ex lungfunktion, ev övriga sjukdomar mm som också kan påverka ryggmärgsskadan och livet och förändrade möjligheter i vardagen som kan bli.	x			VAR06_41	Care and rehabilitation	For people with spinal cord injury, what kinds of specialist care, from the emergency stage to rehabilitation and lifelong follow-up, should be available?	Hur bör den specialiserade vården se ut för personer som har en ryggmärgsskada? Från akutskede till rehabilitering och livslånga uppföljningar.
163	F1	Persons living with SCI	Har egentligen ingen sån fråga. Ett problem är dock vid vårdkontakter så finns det en mycket låg kunskap om hur en RMS påverkar min situation vid sjukdom etc. Det kan eventuellt omformuleras till: Vet inte riktigt vart jag skall vända mig för vård/hjälp vid olika åkommor/problem för att få rätt hjälp.	x			VAR06_41	Care and rehabilitation	For people with spinal cord injury, what kinds of specialist care, from the emergency stage to rehabilitation and lifelong follow-up, should be available?	Hur bör den specialiserade vården se ut för personer som har en ryggmärgsskada? Från akutskede till rehabilitering och livslånga uppföljningar.
156	F2	Relatives	Träning rehab kontinuerlig kontakt med vård	x			VAR06_41	Care and rehabilitation	For people with spinal cord injury, what kinds of specialist care, from the emergency stage to rehabilitation and lifelong follow-up, should be available?	Hur bör den specialiserade vården se ut för personer som har en ryggmärgsskada? Från akutskede till rehabilitering och livslånga uppföljningar.
152	F1	Relatives	Upplever att vi känner oss oerhört ensamma, samrehab har inte jätte mycket erfarenhet av ryggmärgsskada.	x			VAR06_41	Care and rehabilitation	For people with spinal cord injury, what kinds of specialist care, from the emergency stage to rehabilitation and lifelong follow-up, should be available?	Hur bör den specialiserade vården se ut för personer som har en ryggmärgsskada? Från akutskede till rehabilitering och livslånga uppföljningar.
140	F1	Persons living with SCI	Efterrehab	x			VAR06_41	Care and rehabilitation	For people with spinal cord injury, what kinds of specialist care, from the emergency stage to rehabilitation and lifelong follow-up, should be available?	Hur bör den specialiserade vården se ut för personer som har en ryggmärgsskada? Från akutskede till rehabilitering och livslånga uppföljningar.
140	F3	Persons living with SCI	Vart vänder man sig men medicinska frågor. Vårdcentralen vs ryggmärgsenheten vs rehab vs urskog vs plastik	x			VAR06_41	Care and rehabilitation	For people with spinal cord injury, what kinds of specialist care, from the emergency stage to rehabilitation and lifelong follow-up, should be available?	Hur bör den specialiserade vården se ut för personer som har en ryggmärgsskada? Från akutskede till rehabilitering och livslånga uppföljningar.
136	F1	Persons living with SCI	I mitt fall saknas kunskap i Skellefteå. Det är i Umeå jag får hjälpen men det blir långt mellan gångerna, kontinuerlig kontakt saknas.	x			VAR06_41	Care and rehabilitation	For people with spinal cord injury, what kinds of specialist care, from the emergency stage to rehabilitation and lifelong follow-up, should be available?	Hur bör den specialiserade vården se ut för personer som har en ryggmärgsskada? Från akutskede till rehabilitering och livslånga uppföljningar.
133	F1	Persons living with SCI	var kan man få den kunnigaste vården?	x			VAR06_41	Care and rehabilitation	For people with spinal cord injury, what kinds of specialist care, from the emergency stage to rehabilitation and lifelong follow-up, should be available?	Hur bör den specialiserade vården se ut för personer som har en ryggmärgsskada? Från akutskede till rehabilitering och livslånga uppföljningar.
102	F1	Persons living with SCI	Rehab har alltid varit oklart för mig. Det är en något som behövs förbättras. Definitivt inneliggande men också vanliga rehab. Rehab hänger i hop med alla föreslagna frågor. Den omorientering som behöver göras efter skadan för att få ett fungerande liv. Hjälp att anpassa sig till skadan och få de hjälpmedel och service som finns att tillgå. De olika skeden i livet ställer olika frågor. Familjefrå…	x			VAR06_41	Care and rehabilitation	For people with spinal cord injury, what kinds of specialist care, from the emergency stage to rehabilitation and lifelong follow-up, should be available?	Hur bör den specialiserade vården se ut för personer som har en ryggmärgsskada? Från akutskede till rehabilitering och livslånga uppföljningar.
84	F1	Persons living with SCI	Vad hände med uppföljningsintervallet?	x			VAR06_41	Care and rehabilitation	For people with spinal cord injury, what kinds of specialist care, from the emergency stage to rehabilitation and lifelong follow-up, should be available?	Hur bör den specialiserade vården se ut för personer som har en ryggmärgsskada? Från akutskede till rehabilitering och livslånga uppföljningar.
83	F1	Persons living with SCI	Saknar att någon, ex-vis arbetsterapeuter, ger information en gång om året om nya hjälpmedel som skulle kunna underlätta i vardagen. (smartdrive, freewheel etc) (Man skaffar sig viss information själv genom att träffa andra i samma belägenhet, och så borde det inte vara)	x			VAR06_41	Care and rehabilitation	For people with spinal cord injury, what kinds of specialist care, from the emergency stage to rehabilitation and lifelong follow-up, should be available?	Hur bör den specialiserade vården se ut för personer som har en ryggmärgsskada? Från akutskede till rehabilitering och livslånga uppföljningar.
68	F1	Persons living with SCI	Hur ofta är det timligt att få rehab	x			VAR06_41	Care and rehabilitation	For people with spinal cord injury, what kinds of specialist care, from the emergency stage to rehabilitation and lifelong follow-up, should be available?	Hur bör den specialiserade vården se ut för personer som har en ryggmärgsskada? Från akutskede till rehabilitering och livslånga uppföljningar.
60	F1	Persons living with SCI	De första 10-20 åren efter utskriven som färdigrehabiliterad blev man inlagd en vecka om året för 'tusenmilaservice', sedan blev man uppmanad att vända sig till närhälsan. När man låg inne låg man ihop med nyskadade och kunde peppa dem och deras anhöriga samtidigt som man kunde få information om nyheter inom hjälpmedel.	x			VAR06_41	Care and rehabilitation	For people with spinal cord injury, what kinds of specialist care, from the emergency stage to rehabilitation and lifelong follow-up, should be available?	Hur bör den specialiserade vården se ut för personer som har en ryggmärgsskada? Från akutskede till rehabilitering och livslånga uppföljningar.
59	F1	Relatives	Inneliggande rehab avslutas tyvärr utan uppföljning. Ibland kan en tidsbegränsad rehab därefter utmynna i ett tack och adjö efter några veckor, varvid tillståndet gradvis förvärras	x			VAR06_41	Care and rehabilitation	For people with spinal cord injury, what kinds of specialist care, from the emergency stage to rehabilitation and lifelong follow-up, should be available?	Hur bör den specialiserade vården se ut för personer som har en ryggmärgsskada? Från akutskede till rehabilitering och livslånga uppföljningar.
55	F1	Persons living with SCI	Var kan jag få stöd när jag märker att min distriktsläkare, distrikts arbetsterapeut, lokala arbetsförmedling o.s.v. inte har kunskap kring specifika problemställningar som rör en tetra-/paraplegisk människa?	x			VAR06_41	Care and rehabilitation	For people with spinal cord injury, what kinds of specialist care, from the emergency stage to rehabilitation and lifelong follow-up, should be available?	Hur bör den specialiserade vården se ut för personer som har en ryggmärgsskada? Från akutskede till rehabilitering och livslånga uppföljningar.
53	F1	Health care professionals	Vad som händer när man kommer hem från sjukhuset	x			VAR06_41	Care and rehabilitation	For people with spinal cord injury, what kinds of specialist care, from the emergency stage to rehabilitation and lifelong follow-up, should be available?	Hur bör den specialiserade vården se ut för personer som har en ryggmärgsskada? Från akutskede till rehabilitering och livslånga uppföljningar.
51	F3	Health care professionals	Vart ska jag vända mig?	x			VAR06_41	Care and rehabilitation	For people with spinal cord injury, what kinds of specialist care, from the emergency stage to rehabilitation and lifelong follow-up, should be available?	Hur bör den specialiserade vården se ut för personer som har en ryggmärgsskada? Från akutskede till rehabilitering och livslånga uppföljningar.
35	F1	Persons living with SCI	Har då inte mycket att komma med här men mediciner bör väl bli bättre på 15 år har haft samma från dag 1	x			VAR06_41	Care and rehabilitation	For people with spinal cord injury, what kinds of specialist care, from the emergency stage to rehabilitation and lifelong follow-up, should be available?	Hur bör den specialiserade vården se ut för personer som har en ryggmärgsskada? Från akutskede till rehabilitering och livslånga uppföljningar.
39	F1	Persons living with SCI	Varför jag som fått min Rms under långsammare process inte får samma stöd inom vården som andra. Jag har förstått att jag inte bara missat en massa viktig vård utan även stöd i frågor som gäller allt runtomkring, ex rättigheter i samhället. Jag har fått reda på mycket genom andra och ”bakvägen” så att säga. Detta tycker jag är så viktigt att belysa eftersom jag många gånger kan vara minst lika sk…	x			VAR06_42	Care and rehabilitation	How can people with non-traumatic spinal cord injury access care and rehabilitation equivalent to what people with a traumatic spinal cord injury receive?	Hur får personer som har en icke-traumatisk ryggmärgsskada tillgång till vård och rehabilitering som motsvarar den som personer som har en traumatisk ryggmärgsskada får?
193	F1	Health care professionals	Hur pass väl uppdaterad det aktuella primära rehabiliteringsparadigmet utnyttjar nya rön inom neurovetenskap, hjälpmedelsteknologi m.m.	x			VAR06_45	Care and rehabilitation	How can the care services implement new research findings in their activities?	Hur kan vården göra för att implementera ny forskning i sin verksamhet?
185	F2b	Health care professionals	and increase its uptake	x			VAR06_45	Care and rehabilitation	How can the care services implement new research findings in their activities?	Hur kan vården göra för att implementera ny forskning i sin verksamhet?
92	F1	Health care professionals	Tillgång till ny forskning. Borde få regelbunden input till avdelningen	x			VAR06_45	Care and rehabilitation	How can the care services implement new research findings in their activities?	Hur kan vården göra för att implementera ny forskning i sin verksamhet?
52	F1	Health care professionals	Hur kan vi integrera bättre forskning i vår verksamhet?	x			VAR06_45	Care and rehabilitation	How can the care services implement new research findings in their activities?	Hur kan vården göra för att implementera ny forskning i sin verksamhet?
171	F1	Health care professionals	Hur ska jag få gehör för mina svårigheter hos andra än specialistklinikerna?	x			VAR06_40	Care and rehabilitation	How can the care services lacking specialist expertise in spinal cord injuries best respond to people with these injuries and meet their needs? (For example, local health centres and other primary care facilities, or the care services in other specialist areas.)	Hur kan vården som inte är specialiserad på ryggmärgsskador på bästa sätt möta personer som har en ryggmärgsskada och deras behov? Till exempel vårdcentraler och annan primärvård eller specialiserad vård inom andra områden än ryggmärgsskador.
127	F1	Persons living with SCI	Vilka åkommor som jag ska vända mig till primärvården med och för vilka det är meningslöst att göra det (ganska många...).	x			VAR06_40	Care and rehabilitation	How can the care services lacking specialist expertise in spinal cord injuries best respond to people with these injuries and meet their needs? (For example, local health centres and other primary care facilities, or the care services in other specialist areas.)	Hur kan vården som inte är specialiserad på ryggmärgsskador på bästa sätt möta personer som har en ryggmärgsskada och deras behov? Till exempel vårdcentraler och annan primärvård eller specialiserad vård inom andra områden än ryggmärgsskador.
87	F2	Relatives	Lokala arbetsterapeuter har sällan någon kompetens på ryggmärgsskador och verkar inte ha någon att fråga. Det gäller också sjukgymnaster och läkare.	x			VAR06_40	Care and rehabilitation	How can the care services lacking specialist expertise in spinal cord injuries best respond to people with these injuries and meet their needs? (For example, local health centres and other primary care facilities, or the care services in other specialist areas.)	Hur kan vården som inte är specialiserad på ryggmärgsskador på bästa sätt möta personer som har en ryggmärgsskada och deras behov? Till exempel vårdcentraler och annan primärvård eller specialiserad vård inom andra områden än ryggmärgsskador.
185	F2a	Health care professionals	how to evaluate peer support	x			VAR06_46	Care and rehabilitation	How is the impact of peer support (the kind of support a person with similar experience can provide) measured?	Hur mäter man effekterna av peer support? Peer support innebär att en person får stöd från en person som har liknande erfarenheter.
267	F1	Health care professionals	ser vården olika ut beroende på vilket landsting man tillhör?	x			VAR06_47	Care and rehabilitation	What are the range and quality of care and rehabilitation for spinal cord injury in Sweden’s various regions?	Hur ser utbudet och kvaliteten på ryggmärgsskadevård och -rehabilitering ut i Sveriges olika regioner?
266	F1	Health care professionals	Det finns många lokala traditioner i vård och rehab efter ryggmärgsskada och svårt att vea vad som är best practice. Nationella vårdprogram skulle kunna minska dessa skillnader och underlätta arbetet.	x			VAR06_47	Care and rehabilitation	What are the range and quality of care and rehabilitation for spinal cord injury in Sweden’s various regions?	Hur ser utbudet och kvaliteten på ryggmärgsskadevård och -rehabilitering ut i Sveriges olika regioner?
245	F1	Relatives	Hur vanliga sjukdomar eller skador ter sig i symtom i kroppen och när det bryter ut när ingen känsel finns oftast går det för långt innan behandling sätts in …	x			VAR06_38	Care and rehabilitation	For people with spinal cord injury, how common is a missed diagnosis or incorrect treatment of an illness or injury in health care? Symptoms of common illnesses and injuries among people with spinal cord injury may differ from those in people without this kind of injury.	Hur vanligt är det att vården missar eller felbehandlar en sjukdom eller skada hos personer som har en ryggmärgsskada? Symptomen för vanliga sjukdomar och skador kan vara annorlunda för personer som har en ryggmärgsskada jämfört med personer som inte har en.
155	F2	Health care professionals	Avgörande faktorer för lyckad rehab	x			VAR06_44	Care and rehabilitation	What factors are crucial for successful rehabilitation?	Vilka faktorer är avgörande för en framgångsrik rehabilitering?
148	F1	Persons living with SCI	Inneliggande rehab för inkomplett skada.	x			VAR06_39	Care and rehabilitation	After incomplete spinal cord injury, what rehabilitation methods are most effective?	Vilka rehabiliteringsmetoder har bäst effekt i tidigt skede efter en inkomplett ryggmärgsskada?
266	F2	Health care professionals	Hur långt ska patienten ha kommit i rehab innan utskrivning från slutenvård och vilken vårdtid är rimlig?	x			VAR06_43	Care and rehabilitation	In the early stage after spinal cord injury, what rehabilitation methods are most effective?	Vilka rehabiliteringsmetoder har bäst effekt i tidigt skede efter en ryggmärgsskada?
260	F1a	Persons living with SCI	Hur länge behöver jag ligga på sjukhus	x			VAR06_43	Care and rehabilitation	In the early stage after spinal cord injury, what rehabilitation methods are most effective?	Vilka rehabiliteringsmetoder har bäst effekt i tidigt skede efter en ryggmärgsskada?
161	F1	Persons living with SCI	Inneliggande rehab.	x			VAR06_43	Care and rehabilitation	In the early stage after spinal cord injury, what rehabilitation methods are most effective?	Vilka rehabiliteringsmetoder har bäst effekt i tidigt skede efter en ryggmärgsskada?
105	F1a	Persons living with SCI	Rehabilitering	x			VAR06_43	Care and rehabilitation	In the early stage after spinal cord injury, what rehabilitation methods are most effective?	Vilka rehabiliteringsmetoder har bäst effekt i tidigt skede efter en ryggmärgsskada?
26	F2	Health care professionals	Vad behöver ske som inneliggande rehab?	x			VAR06_43	Care and rehabilitation	In the early stage after spinal cord injury, what rehabilitation methods are most effective?	Vilka rehabiliteringsmetoder har bäst effekt i tidigt skede efter en ryggmärgsskada?
254	F1	Relatives	Hur utvecklas kroppen med åren, det blir ju snabbare sämre än en rörlig person	x			VAR06_53	Aging with SCI	For people with spinal cord injury, how does ageing change the body and its functions?	Hur förändras kroppen och kroppsfunktioner för personer som åldras med en ryggmärgsskada?
207	F1	Health care professionals	Att åldras med sin skada och hur kroppen fungerar i åldrandet. Kan vara individuella skillnader men vi borde veta mer om detta.	x			VAR06_53	Aging with SCI	For people with spinal cord injury, how does ageing change the body and its functions?	Hur förändras kroppen och kroppsfunktioner för personer som åldras med en ryggmärgsskada?
172	F1	Persons living with SCI	Åldrande i vardagen. Vad händer med kroppen, njurar och lungor. Sämre ork.	x			VAR06_53	Aging with SCI	For people with spinal cord injury, how does ageing change the body and its functions?	Hur förändras kroppen och kroppsfunktioner för personer som åldras med en ryggmärgsskada?
159	F1	Persons living with SCI	Vad händer med min kropp i framtiden	x			VAR06_53	Aging with SCI	For people with spinal cord injury, how does ageing change the body and its functions?	Hur förändras kroppen och kroppsfunktioner för personer som åldras med en ryggmärgsskada?
139	F1	Persons living with SCI	Symptom som ändras genom åren	x			VAR06_53	Aging with SCI	For people with spinal cord injury, how does ageing change the body and its functions?	Hur förändras kroppen och kroppsfunktioner för personer som åldras med en ryggmärgsskada?
109	F1	Health care professionals	Vad händer med tiden hos ryggmärgsskadade pat. vad sker med inre organ	x			VAR06_53	Aging with SCI	For people with spinal cord injury, how does ageing change the body and its functions?	Hur förändras kroppen och kroppsfunktioner för personer som åldras med en ryggmärgsskada?
30	F3a	Persons living with SCI	Hur förändras kroppen?	x			VAR06_53	Aging with SCI	For people with spinal cord injury, how does ageing change the body and its functions?	Hur förändras kroppen och kroppsfunktioner för personer som åldras med en ryggmärgsskada?
221	F1	Persons living with SCI	Hur den läker och fungerar med åren	x			VAR06_55	Aging with SCI	How does the spinal cord injury heal over the years?	Hur läker ryggmärgsskadan med åren?
200	F2	Health care professionals	Frågor som specifikt rör kvinnor, tex rms-specifika frågeställningar relaterade till klimakteriet.	x			VAR06_54	Aging with SCI	How does ageing affect women with spinal cord injury?	Hur är det att åldras för kvinnor som har en ryggmärgsskada?
199	F1	Persons living with SCI	Ryggmärgsskada och klimakteriet.	x			VAR06_54	Aging with SCI	How does ageing affect women with spinal cord injury?	Hur är det att åldras för kvinnor som har en ryggmärgsskada?
121	F3a	Persons living with SCI	Finns det någon ryggmärgsskadespecifik komplikation kopplat till klimakteriet?	x			VAR06_54	Aging with SCI	How does ageing affect women with spinal cord injury?	Hur är det att åldras för kvinnor som har en ryggmärgsskada?
121	F3b	Persons living with SCI	Förvärras vanliga klimakteriebesvär av en ryggmärgsskada?	x			VAR06_54	Aging with SCI	How does ageing affect women with spinal cord injury?	Hur är det att åldras för kvinnor som har en ryggmärgsskada?
78	F1a	Persons living with SCI	Vad händer i kroppen när jag åldras framför allt som kvinna,	x			VAR06_54	Aging with SCI	How does ageing affect women with spinal cord injury?	Hur är det att åldras för kvinnor som har en ryggmärgsskada?
78	F1b	Persons living with SCI	och hur undviker jag dessa krämpor.	x			VAR06_54	Aging with SCI	How does ageing affect women with spinal cord injury?	Hur är det att åldras för kvinnor som har en ryggmärgsskada?
224	F2	Persons living with SCI	Åldrande	x			VAR06_49	Aging with SCI	How does ageing affect people with incomplete spinal cord injury?	Vad händer när personer som har en inkomplett ryggmärgsskada åldras?
209	F1	Persons living with SCI	Hur åldras kroppen med en ryggmärgsskada.	x			VAR06_49	Aging with SCI	How does ageing affect people with incomplete spinal cord injury?	Vad händer när personer som har en inkomplett ryggmärgsskada åldras?
197	F1	Persons living with SCI	Åldrandet med skada	x			VAR06_49	Aging with SCI	How does ageing affect people with incomplete spinal cord injury?	Vad händer när personer som har en inkomplett ryggmärgsskada åldras?
130	F2a	Persons living with SCI	Som 58 åring hur kommer min RMS påverka kroppen?	x			VAR06_49	Aging with SCI	How does ageing affect people with incomplete spinal cord injury?	Vad händer när personer som har en inkomplett ryggmärgsskada åldras?
129	F1	Persons living with SCI	Att åldras med rms	x			VAR06_49	Aging with SCI	How does ageing affect people with incomplete spinal cord injury?	Vad händer när personer som har en inkomplett ryggmärgsskada åldras?
124	F2	Persons living with SCI	Att åldras med Inkomplett skada.	x			VAR06_49	Aging with SCI	How does ageing affect people with incomplete spinal cord injury?	Vad händer när personer som har en inkomplett ryggmärgsskada åldras?
123	F1	Persons living with SCI	Hur framtiden kommer att bli	x			VAR06_49	Aging with SCI	How does ageing affect people with incomplete spinal cord injury?	Vad händer när personer som har en inkomplett ryggmärgsskada åldras?
117	F1	Persons living with SCI	Åldrande med skadan c	x			VAR06_49	Aging with SCI	How does ageing affect people with incomplete spinal cord injury?	Vad händer när personer som har en inkomplett ryggmärgsskada åldras?
116	F1	Persons living with SCI	Åldrande	x			VAR06_49	Aging with SCI	How does ageing affect people with incomplete spinal cord injury?	Vad händer när personer som har en inkomplett ryggmärgsskada åldras?
106	F1a	Persons living with SCI	Vad händer med en ryggmärgsskadad kropp när den blir gammal.	x			VAR06_49	Aging with SCI	How does ageing affect people with incomplete spinal cord injury?	Vad händer när personer som har en inkomplett ryggmärgsskada åldras?
103	F1	Persons living with SCI	Åldrande med skadan	x			VAR06_49	Aging with SCI	How does ageing affect people with incomplete spinal cord injury?	Vad händer när personer som har en inkomplett ryggmärgsskada åldras?
100	F1	Persons living with SCI	Åldrande med skadan	x			VAR06_49	Aging with SCI	How does ageing affect people with incomplete spinal cord injury?	Vad händer när personer som har en inkomplett ryggmärgsskada åldras?
80	F1	Persons living with SCI	Åldrandet med skadan.	x			VAR06_49	Aging with SCI	How does ageing affect people with incomplete spinal cord injury?	Vad händer när personer som har en inkomplett ryggmärgsskada åldras?
43	F1	Persons living with SCI	Åldrande med skada	x			VAR06_49	Aging with SCI	How does ageing affect people with incomplete spinal cord injury?	Vad händer när personer som har en inkomplett ryggmärgsskada åldras?
39	F2	Persons living with SCI	Hur är det att åldras med inkomplett rms?	x			VAR06_49	Aging with SCI	How does ageing affect people with incomplete spinal cord injury?	Vad händer när personer som har en inkomplett ryggmärgsskada åldras?
250	F1	Health care professionals	hur skadan kommer påverka i framtiden även om man lyckas träna upp många förmågor igen.	x			VAR06_48	Aging with SCI	How does ageing affect people with spinal cord injury?	Vad händer när personer som har en ryggmärgsskada åldras?
249	F2	Health care professionals	åldrandet. man vet inte så jätte mycket.	x			VAR06_48	Aging with SCI	How does ageing affect people with spinal cord injury?	Vad händer när personer som har en ryggmärgsskada åldras?
241	F1	Health care professionals	Hur blir framtiden	x			VAR06_48	Aging with SCI	How does ageing affect people with spinal cord injury?	Vad händer när personer som har en ryggmärgsskada åldras?
240	F1	Health care professionals	Hur det är att åldras med en ryggmärgsskada.	x			VAR06_48	Aging with SCI	How does ageing affect people with spinal cord injury?	Vad händer när personer som har en ryggmärgsskada åldras?
230	F1	Health care professionals	Åldrande med skadan	x			VAR06_48	Aging with SCI	How does ageing affect people with spinal cord injury?	Vad händer när personer som har en ryggmärgsskada åldras?
223	F1	Persons living with SCI	Att bli gammal med sin skada	x			VAR06_48	Aging with SCI	How does ageing affect people with spinal cord injury?	Vad händer när personer som har en ryggmärgsskada åldras?
222	F1	Persons living with SCI	Åldras med skadan	x			VAR06_48	Aging with SCI	How does ageing affect people with spinal cord injury?	Vad händer när personer som har en ryggmärgsskada åldras?
208	F1	Health care professionals	Att leva med åldrandet	x			VAR06_48	Aging with SCI	How does ageing affect people with spinal cord injury?	Vad händer när personer som har en ryggmärgsskada åldras?
202	F1	Health care professionals	Åldrande med skadan. Hur mycket kommer det påverka min framtid.	x			VAR06_48	Aging with SCI	How does ageing affect people with spinal cord injury?	Vad händer när personer som har en ryggmärgsskada åldras?
201	F2	Health care professionals	Hur det förändras med åren	x			VAR06_48	Aging with SCI	How does ageing affect people with spinal cord injury?	Vad händer när personer som har en ryggmärgsskada åldras?
194	F1	Health care professionals	Åldrande med skada är något som jag personligen inte har koll på och har svårt att hitta svar på.	x			VAR06_48	Aging with SCI	How does ageing affect people with spinal cord injury?	Vad händer när personer som har en ryggmärgsskada åldras?
190	F1	Health care professionals	Åldrandet	x			VAR06_48	Aging with SCI	How does ageing affect people with spinal cord injury?	Vad händer när personer som har en ryggmärgsskada åldras?
188	F1	Health care professionals	Åldrande med skadan är en sak man inte pratar tillräckligt om men som man borde göra.	x			VAR06_48	Aging with SCI	How does ageing affect people with spinal cord injury?	Vad händer när personer som har en ryggmärgsskada åldras?
169	F3	Persons living with SCI	Åldrande, hur blir det?	x			VAR06_48	Aging with SCI	How does ageing affect people with spinal cord injury?	Vad händer när personer som har en ryggmärgsskada åldras?
141	F1	Relatives	Hur kommer det att bli när han blir äldre.	x			VAR06_48	Aging with SCI	How does ageing affect people with spinal cord injury?	Vad händer när personer som har en ryggmärgsskada åldras?
128	F1	Persons living with SCI	Hur framtiden kommer se ut/bli	x			VAR06_48	Aging with SCI	How does ageing affect people with spinal cord injury?	Vad händer när personer som har en ryggmärgsskada åldras?
120	F1	Persons living with SCI	Hur långt kommer min skada att gå över tid? (Cystor eller blodkoagler som trycker på ryggmärgen)	x			VAR06_48	Aging with SCI	How does ageing affect people with spinal cord injury?	Vad händer när personer som har en ryggmärgsskada åldras?
119	F1	Persons living with SCI	Åldras med ryggmärgsskada	x			VAR06_48	Aging with SCI	How does ageing affect people with spinal cord injury?	Vad händer när personer som har en ryggmärgsskada åldras?
114	F1	Persons living with SCI	Åldrande med skadan	x			VAR06_48	Aging with SCI	How does ageing affect people with spinal cord injury?	Vad händer när personer som har en ryggmärgsskada åldras?
112	F1	Persons living with SCI	Åldrande med skadan	x			VAR06_48	Aging with SCI	How does ageing affect people with spinal cord injury?	Vad händer när personer som har en ryggmärgsskada åldras?
97	F2	Health care professionals	Åldrande med skadan: hur kommer det att bli att bli gammal?	x			VAR06_48	Aging with SCI	How does ageing affect people with spinal cord injury?	Vad händer när personer som har en ryggmärgsskada åldras?
86	F1	Caregivers	Åldrande med skada	x			VAR06_48	Aging with SCI	How does ageing affect people with spinal cord injury?	Vad händer när personer som har en ryggmärgsskada åldras?
74	F3	Persons living with SCI	Åldrande med skadorna	x			VAR06_48	Aging with SCI	How does ageing affect people with spinal cord injury?	Vad händer när personer som har en ryggmärgsskada åldras?
70	F1	Relatives	Åldrande med skadan har jag inte hittat något bra att läsa om.	x			VAR06_48	Aging with SCI	How does ageing affect people with spinal cord injury?	Vad händer när personer som har en ryggmärgsskada åldras?
61	F1	Health care professionals	Åldrande med skada	x			VAR06_48	Aging with SCI	How does ageing affect people with spinal cord injury?	Vad händer när personer som har en ryggmärgsskada åldras?
54	F1	Persons living with SCI	Åldrandet med skadan	x			VAR06_48	Aging with SCI	How does ageing affect people with spinal cord injury?	Vad händer när personer som har en ryggmärgsskada åldras?
51	F2	Health care professionals	Vad händer sen?	x			VAR06_48	Aging with SCI	How does ageing affect people with spinal cord injury?	Vad händer när personer som har en ryggmärgsskada åldras?
47	F1a	Health care professionals	Åldrande med skadan, vad det innebär att leva med en ryggmärgsskada.	x			VAR06_48	Aging with SCI	How does ageing affect people with spinal cord injury?	Vad händer när personer som har en ryggmärgsskada åldras?
44	F3	Relatives	Hur reagerar kroppen när man blir äldre?	x			VAR06_48	Aging with SCI	How does ageing affect people with spinal cord injury?	Vad händer när personer som har en ryggmärgsskada åldras?
40	F1	Relatives	Åldrande med skada. Men det har dykt upp en hel del på sistone.	x			VAR06_48	Aging with SCI	How does ageing affect people with spinal cord injury?	Vad händer när personer som har en ryggmärgsskada åldras?
38	F1	Persons living with SCI	Utbildning med tips inför att åldras med min RMS.	x			VAR06_48	Aging with SCI	How does ageing affect people with spinal cord injury?	Vad händer när personer som har en ryggmärgsskada åldras?
29	F1	Persons living with SCI	Hur ska man orka med förändring i livet när de känns som att 1år i rullstol är 10år som gående?	x			VAR06_48	Aging with SCI	How does ageing affect people with spinal cord injury?	Vad händer när personer som har en ryggmärgsskada åldras?
39	F3	Persons living with SCI	Vilken träning är viktig för mig som inkomplett rms så att jag håller när jag blir äldre o äldre?	x			VAR06_51	Aging with SCI	What can people with incomplete spinal cord injury do to reduce their risk of ageing-related complications?	Vad kan personer som har en inkomplett ryggmärgsskada göra för att minska risken för att få komplikationer relaterade till åldrande?
215	F3	Relatives	åldrande med skada Vad behöver man tänka på?	x			VAR06_51	Aging with SCI	What can people with incomplete spinal cord injury do to reduce their risk of ageing-related complications?	Vad kan personer som har en inkomplett ryggmärgsskada göra för att minska risken för att få komplikationer relaterade till åldrande?
201	F1	Health care professionals	Hur man lever med en skada i det långa perspektivet	x			VAR06_51	Aging with SCI	What can people with incomplete spinal cord injury do to reduce their risk of ageing-related complications?	Vad kan personer som har en inkomplett ryggmärgsskada göra för att minska risken för att få komplikationer relaterade till åldrande?
171	F2	Health care professionals	Hur kan jag ta hand om mig och må bra i mitt åldrande med ryggmärgsskada?	x			VAR06_51	Aging with SCI	What can people with incomplete spinal cord injury do to reduce their risk of ageing-related complications?	Vad kan personer som har en inkomplett ryggmärgsskada göra för att minska risken för att få komplikationer relaterade till åldrande?
138	F1	Persons living with SCI	Att det inte finns kunskap om hur det är att åldras med ryggmärgsskada, vore bra om man fick info om vad man ska börja se upp med/förebygga innan det är för sent (jag tänker på försämringar i kroppen) o vilken hjälp o stöd man skulle ha rätt till. Som det är nu får man gissa sig till det	x			VAR06_51	Aging with SCI	What can people with incomplete spinal cord injury do to reduce their risk of ageing-related complications?	Vad kan personer som har en inkomplett ryggmärgsskada göra för att minska risken för att få komplikationer relaterade till åldrande?
130	F2b	Persons living with SCI	Vilka åtgärder behöver jag tänka på redan nu?	x			VAR06_51	Aging with SCI	What can people with incomplete spinal cord injury do to reduce their risk of ageing-related complications?	Vad kan personer som har en inkomplett ryggmärgsskada göra för att minska risken för att få komplikationer relaterade till åldrande?
122	F2	Persons living with SCI	Hur man ska tänka kring att leva med ryggmärgsskada länge, kroppen påverkas med åren och det påverkar hur man kan träna, hur man ska tänka kring kost, hälsa.. sånt kan de inget om på hälsocentralen.	x			VAR06_51	Aging with SCI	What can people with incomplete spinal cord injury do to reduce their risk of ageing-related complications?	Vad kan personer som har en inkomplett ryggmärgsskada göra för att minska risken för att få komplikationer relaterade till åldrande?
83	F2	Persons living with SCI	Gärna föredrag om vad man behöver tänka på i samband med att man åldras.	x			VAR06_51	Aging with SCI	What can people with incomplete spinal cord injury do to reduce their risk of ageing-related complications?	Vad kan personer som har en inkomplett ryggmärgsskada göra för att minska risken för att få komplikationer relaterade till åldrande?
47	F1b	Health care professionals	Vad man kan göra och inte göra.	x			VAR06_51	Aging with SCI	What can people with incomplete spinal cord injury do to reduce their risk of ageing-related complications?	Vad kan personer som har en inkomplett ryggmärgsskada göra för att minska risken för att få komplikationer relaterade till åldrande?
45	F2a	Health care professionals	Vid åldrande, vad är undvibart	x			VAR06_51	Aging with SCI	What can people with incomplete spinal cord injury do to reduce their risk of ageing-related complications?	Vad kan personer som har en inkomplett ryggmärgsskada göra för att minska risken för att få komplikationer relaterade till åldrande?
45	F2b	Health care professionals	behandlingsbart?	x			VAR06_51	Aging with SCI	What can people with incomplete spinal cord injury do to reduce their risk of ageing-related complications?	Vad kan personer som har en inkomplett ryggmärgsskada göra för att minska risken för att få komplikationer relaterade till åldrande?
37	F1	Persons living with SCI	Hur kommer jag att få hjälp när jag blir riktigt gammal och mycket sämre?	x			VAR06_51	Aging with SCI	What can people with incomplete spinal cord injury do to reduce their risk of ageing-related complications?	Vad kan personer som har en inkomplett ryggmärgsskada göra för att minska risken för att få komplikationer relaterade till åldrande?
30	F3d	Persons living with SCI	Hur gör man för att få så lite problem som möjligt, kroppsligt?	x			VAR06_51	Aging with SCI	What can people with incomplete spinal cord injury do to reduce their risk of ageing-related complications?	Vad kan personer som har en inkomplett ryggmärgsskada göra för att minska risken för att få komplikationer relaterade till åldrande?
26	F1	Health care professionals	hur åldras med ryggmärgsskadan - upprätthålla funktion?	x			VAR06_51	Aging with SCI	What can people with incomplete spinal cord injury do to reduce their risk of ageing-related complications?	Vad kan personer som har en inkomplett ryggmärgsskada göra för att minska risken för att få komplikationer relaterade till åldrande?
237	F3	Persons living with SCI	Åldrande och förslitning	x			VAR06_52	Aging with SCI	For people with spinal cord injury, what complications and problems are common in old age?	Vilka komplikationer och problem är vanliga hos personer som åldras med en ryggmärgsskada?
106	F1b	Persons living with SCI	Åldras man fortare blir man utsliten tidigare för man tidigare.	x			VAR06_52	Aging with SCI	For people with spinal cord injury, what complications and problems are common in old age?	Vilka komplikationer och problem är vanliga hos personer som åldras med en ryggmärgsskada?
104	F4	Persons living with SCI	Åldrandet verkar få flera uttryck när man har en ryggmärgsskada. Smärtor m.m som man tidigare kunnat hantera verkar bli mer intensiva. Urkalkningen av skeletten gör oss skörare. Det är svårt att få medicinska hjälp att hantera det.	x			VAR06_52	Aging with SCI	For people with spinal cord injury, what complications and problems are common in old age?	Vilka komplikationer och problem är vanliga hos personer som åldras med en ryggmärgsskada?
62	F1	Persons living with SCI	Vilka framtida bekymmer/utmaningar är vanliga att stöta på?	x			VAR06_52	Aging with SCI	For people with spinal cord injury, what complications and problems are common in old age?	Vilka komplikationer och problem är vanliga hos personer som åldras med en ryggmärgsskada?
30	F3c	Persons living with SCI	Vilka problem kan man få med tiden?	x			VAR06_52	Aging with SCI	For people with spinal cord injury, what complications and problems are common in old age?	Vilka komplikationer och problem är vanliga hos personer som åldras med en ryggmärgsskada?
30	F3b	Persons living with SCI	Åldras man fortare?	x			VAR06_56	Aging with SCI	Do people with spinal cord injury age faster than those without?	Åldras personer som har en ryggmärgsskada snabbare än personer som inte har en ryggmärgsskada?
266	F3	Health care professionals	Effekter av polyfarmaci - tex samtidig behandling mot spasticitet, smärta, depression...		x
263	F1	Health care professionals	Förändring av behov i och med åldrande, nu ansökan för utökad personlig assistans, när/var/hur?			x
262	F2	Health care professionals	Att det är långa handläggningstider ang personlig assistans och svårigheter att hinna med inskolning/utbildning gör att många patienter/närstående känner sig osäkra inför utskrivning.		x
261	F1	Relatives	Något so ej är en fråga men ngt so jag själv hade önskat hade varitt att bli uppfångad. Av personer som har efarenhet av det jag självhar nu.		x
259	F1b	Relatives	Finns någon fond för kavernom?			x
258	F1	Persons living with SCI	Hur ser forskningsutvecklingen ut.			x
258	F2	Persons living with SCI	Tillgängliga naturupplevelser. Typ vandringsleder etc.			x
257	F1	Health care professionals	Vad får de för hjälp av samhället			x
256	F1	Health care professionals	Då jag är relativt ny på min avdelning så har jag ännu inte stött på någon fråga som ej går att leta fram info om.		x
253	F2	Health care professionals	Vart man kan vända sig för att få den information man behöver som ryggmärgsskadad			x
252	F1	Persons living with SCI	Rehabilitering i första skedet. Jag visaste inte ens om att rehabstation fanns när jag var nyskadad.			x
251	F2	Persons living with SCI	Diverse hjälpmedel		x
247	F1b	Persons living with SCI	bidrag, fonder, ekonomi			x
247	F3b	Persons living with SCI	Aktiva hjälpmedel för träning			x
243	F1	Health care professionals	Vet inte		x
242	F2	Persons living with SCI	Hur hittar vi ALLA ryggmärgsskadade personer?			x
242	F1	Persons living with SCI	Var finns det klinikker och hur finner vi kliniker som är specialicerade för fx finger, hand och skuldertræning för tetraplegiker, se https://rehabmobility.dk/			x
238	F1	Relatives	Hur återställd kan man bli?			x
236	F1	Persons living with SCI	Vet ej. Tycker du att jag har fått ganska bra svar. Hade ju önskat att det gick att få ett positivt svar på frågan hur ska det här gå men jag förstår ju att det inte går.		x
233	F1	Relatives	Vid dåligt mående är det svårt att få svar på vad det är som är fel, då känseln kring var i kroppen det sjuka sitter saknas. Känner bara att något är fel. Vården har inte kunnat hjälpa.		x
232	F2	Persons living with SCI	parterapi			x
229	F1	Relatives	Hur lång tid innan förändringar/förbättringar stabiliseras			x
227	F1	Persons living with SCI	Vilka hjälpmedel det finns att underlätta ditt leverne. Man får i regel söka själv.			x
226	F1	Persons living with SCI	Den information som behövs är lätt att få tag i		x
225	F1	Persons living with SCI	All byråkrati med till exempel hjälpmedel, anpassningar och Försäkringskassan är jobbigt. Borde vara enklare.			x
223	F2	Persons living with SCI	Förslitningar efter att jobbat mycket och hårt.		x
220	F2	Persons living with SCI	Hjälp m rullstol o dynor om man bor långt från sthlm		x
213	F1	Persons living with SCI	Regler etc gällande Försäkringskassan			x
211	F1	Persons living with SCI	Var det finns anpassad danskurs eller var man kan utöva dans någonstans utan att känna sig som ett ufo. Lokala aktiviteter/sporter som är anpassade. Svårt att veta ibland var man ska vända sig.			x
205	F1b	Health care professionals	bilkörning/bilstöd		x
204	F2	Health care professionals	Hur vi på bästa sätt gör för att patienter ska få tillräckligt med personlig assistans-timmar			x
204	F1a	Health care professionals	Stödinsatser efter inneliggande vård, både för pat			x
204	F1b	Health care professionals	och närstående			x
203	F1	Health care professionals	Ingen särskild.		x
201	F4	Health care professionals	Vad vårdpersonalen inte tänker på		x
201	F5	Health care professionals	Vad läkare inte tänker på		x
195	F1	Persons living with SCI	att aktiveras.		x
192	F1	Health care professionals	Gradering i ASIA (A komplett till D inkomplett)Vad exakt styr detta i mer detalj.			x
186	F1	Health care professionals	Olika skadenivåer inkomplett och komplett			x
182	F1	Health care professionals	Bra och lätt info finns på ryggmärgsskadecentrums hemsida.		x
178	F1	Health care professionals	Det kan vara svårt att få ett samlat grepp om patienten när det inte finns mycket dokumentation om patientens skada. Det hade underlättat den inneliggande vården på sjukhus då det kan vara känsligt för patienten.		x
177	F1	Persons living with SCI	Detta var svårt, tycker jag får det mesta besvarat.		x
176	F1	Persons living with SCI	Vet inte		x
175	F2	Persons living with SCI	Vilken teknisk utrustning kan underlätta förflyttningar i svåra miljöer, exv badrum, när man är på resande fot?			x
170	F2	Persons living with SCI	Vi med höga ryggmärgsskador och ventilator borde ingå i den högspecialiserade vården. Både för att minimera lidandet med felbehandling men också kostnaderna som blivit för vården som kunde ha avvärjts.		x
169	F2	Persons living with SCI	Bostadsanpassning och bilanpassning.			x
169	F1	Persons living with SCI	Rehab alternativ, både i Sverige och klimatvård. Landsting har olika krav och möjligheter idag.			x
168	F1	Persons living with SCI	Varför har jag de symptom jag har som: Smärta i ben och rygg Domningar Stelhet i muskler Känsla som spännband runt fötterna Vinglighet Spända muskler bl a efter träning Är det pga skadan eller överansträngning efter skadan?		x
166	F1	Health care professionals	Som arbetsterapeut ser jag på personers svårigheter utifrån aktivitetsförmåga och inte diagnos. Men när jag träffat personer med påverkan på ryggmärgen av oklara skäl, det finns kanske en arbetsdiagnos men fortfarande många frågetecken till tillståndet (diagnosen har ibland sagt vara neuroborrelios), har jag som arbetsterapeut jag svårt att hitta stark evidens till vissa mina åtgärder och kan end…		x
162	F1	Persons living with SCI	Är man med i grupper på sociala medier besvaras nästan alla frågor som finns.		x
158	F2a	Health care professionals	Tycker att det största problemet är runt bostadsanpassning som tar mycket tid och har utdragna processer.			x
158	F1	Health care professionals	Jag vet inte riktigt. Tycker själv att jag vet var jag hittar eller kan ställa mina frågor. Så klara utgår jag främst från nyskadade då det är det jag främst arbetar med. Smärt hos ryggmärgsskadade patienter är något jag tror flera av oss skulle/borde kunna mer om.		x
158	F2b	Health care professionals	Personlig assistans är utdraget och behöver extremt mycket omfattande intyg, men sedan vet du ändå inte om patienten kommer att få den hjälp som hen behöver.		x
157	F2	Persons living with SCI	Ersättningar som finns att få			x
156	F1a	Relatives	Inneliggande vård Vad sker vad			x
156	F1b	Relatives	och varför viss behandling			x
154	F1	Health care professionals	vet ej		x
150	F2	Health care professionals	Vad är senaste nytt om ryggmärgsskador på forskningsfronten?			x
146	F1	Persons living with SCI	Infor om rehab			x
144	F1	Persons living with SCI	Se förra frågan
137	F1	Persons living with SCI	Regler kring sjukpenning/sjukersättning			x
137	F2	Persons living with SCI	Regler kring bilanpassning			x
134	F1	Persons living with SCI	Jag hänvisar till tidigare fråga 17		x
128	F3	Persons living with SCI	Befintlig bostad med anpassning eller nytt boende. Hade viljat få besöka några hem med olika lösningar			x
128	F4	Persons living with SCI	Arbete, resor		x
126	F1	Persons living with SCI	Varför är det så få inom sjukvårdsyrkena som vet vad Autonom Dysreflexi är? Ett såpass allvarligt tillstånd, och ändå är det så få som vet vad det är och ännu färre vet hur man åtgärdar det. Det måste bli obligatoriskt för vårdpersonal som kommer i kontakt med spinalskadade att lära sig om AD och hur tillståndet åtgärdas.			x
124	F1	Persons living with SCI	Om inkomplett skada, det finns liten till ingen information om de.			x
122	F1	Persons living with SCI	Vilka nya hjälpmedel som finns. Arbetsterapeuterna på kommunen kan bara hjälpmedel till gamlingar, inte aktiva användare.			x
118	F1	Persons living with SCI	Kunskap och erfarenheter om cauda equina, framförallt på svenska.			x
115	F1	Persons living with SCI	Vem ska jag kontakta när jag blir sjuk.			x
114	F2	Persons living with SCI	Rätt till hjälpmedel, ersättning från F-kassa			x
111	F1	Persons living with SCI	Hjälp med rättigheter till ersättning. Ett virrvarr med olika behandling - svar och beslut. Ej enhetligt i landet.			x
110	F2	Persons living with SCI	Specifika frågor som gäller oss inkompletta paraplektiker, som inte använder rullstol. Vi hamnar ofta ”mellan stolarna”			x
108	F1	Persons living with SCI	att få svar på vad en viss operation ger mig för förutsättningar. ex. en läkares svar baseras ofta på någon sorts erfarenhet som i sin tur baseras på patienter i någon sorts normalpopulation men ofta gäller inte det för en person i rullstol som kanske inte kan ha armen i slynga eller liknande		x
107	F1	Persons living with SCI	Hur det kan vara så olika regler vad gäller tex tillgång till vård & hjälpmedel i olika regioner.			x
101	F1	Relatives	Hur likvärdig skada kan bedömas så olika beroende på vart man bor/vilken handläggare man får			x
96	F1	Caregivers	Hur toalett besök fungerar.			x
95	F1	Persons living with SCI	Problem runt infektioner		x
91	F1	Relatives	Personligen är jag mest orolig över hur vår ålderdom kommer att bli. Nu är min partner väldigt självständig och har i princip inget behov av hjälp. Men hur blir det med assistans när vi blir äldre?			x
90	F2	Relatives	Beror tillgängligheten till rehab på ålder?			x
90	F1	Relatives	Vem har rätt till rehab?			x
89	F1	Persons living with SCI	Ryggmärgsskademottagningen ger mig svar på de frågor som jag har har.		x
88	F2	Health care professionals	Att lära sig rehabilitera och habilitera sig så att man känner att man har kontroll på tillvaron		x
87	F3	Relatives	Vi har fått begränsad information om möjliga komplikationen och vad man kan vara uppmärksam på. Ett exempel att att nu har en cysta i ryggmärgen uppstått. Upptäckten av den har inte skett vi ryggmärgsskadeenheten utan av en annan uppmärksam sjukgymnast som tyckte att man kanske försöka skaffa en remiss till en neurolog på grund av muskelatrofi. Efter en lång process ha vi fått klart för oss att d…		x
87	F4	Relatives	Det utvecklas mycket bra hjälpmedel. Det är svårt att hitta information om det. Många ser väldigt spännande och användbara ut. Ännu svårare är det att hitta information om vilka av dessa som verkligen är bra för just oss med våra specifika förutsättningar. Den lokala arbetsterapeuten kan normal inget om detta.			x
82	F1	Persons living with SCI	Vilken skadenivå som påverkar vad			x
82	F2	Persons living with SCI	Vilka rättigheter till hjälp man är berättigad till			x
81	F1	Relatives	Hitta lämpliga anpassade naturområden för rullstolsburna.			x
81	F2	Relatives	Hitta anpassade restauranger, ofta undermålig info som inte stämmer.			x
81	F3	Relatives	Få övriga människor att respektera handikapp p-platser och att inte parkera vid avfasningar från trottoar till gata.		x
79	F1	Health care professionals	hur att finna/GDPR nå personerna som ev vill få sig lite omorientering i vardagen så att vanan att leva med skadan kan ges och så att det blir ett gott åldrande med skadan... efterlyser mer konkret samverkan alla instanser emellan som arbetar för och med målgruppen!			x
78	F2a	Persons living with SCI	Vad finns det för möjligheter till stöd, ledsagning/assistans/bostadsanpassning/rehabperioder, etc			x
78	F2b	Persons living with SCI	och hur söker jag			x
77	F1	Health care professionals	när personen inte vill ha hjälp eller inte förstå sitt bästa.		x
76	F1	Caregivers	Hur stor påverkan har brukaren i vem som blir assistent?			x
76	F2	Caregivers	Vilka hjälpmedel finns att få? Ofta kan det kännas som man bara blir visad minsta möjliga och bara blir visad två möjliga alternativ av kanske 10. Och att man även kan få saker som inte finns upphandlade i just din kommun... Men att man söka det hjälpmedlet ändå!			x
75	F1	Health care professionals	SAKNAS (skrev bara mellanslag)		x
73	F1	Relatives	Svårt att veta vad man kan förvänta sig.		x
72	F3	Persons living with SCI	Varför är det så bökigt att få adekvat hemtjänst?			x
72	F2	Persons living with SCI	Varför kan jag inte få professionell sårvård? (Trots att jag bor i Stockholm upplever jag att bilens däck på däckhotell får bättre omvårdnad än min egen hud….)			x
71	F1	Relatives	Som inneliggande patient över ganska lång period så är det svårt att få basal utrustning så som en riktig och anpassad säng, skrivbord m.m.		x
69	F1	Health care professionals	Varför har inte alla rätt till lika hjälpmedel i hela landet? Typ katetrar, rullstolar			x
67	F1	Persons living with SCI	Alla frågor är svåra att få svar på om inte ovanstående synpunkter kring behov enligt fråga 13 ovan inte blir tillgodosedda.		x
66	F2	Relatives	Förflyttningstekniker (i rullstol och på golv och för att bada)			x
63	F1	Relatives	Kompetens avseende ryggmärgsskada hos barn. Särskilda förutsättningar för en växande kropp och mental utveckling.		x
62	F3	Persons living with SCI	Vilken hjälp kan jag få?			x
62	F2	Persons living with SCI	Vad ska jag vara uppmärksam på?		x
59	F4	Relatives	Åldrande med skadan. Vem ansvarar för det? Idag finns det ingen som hjälper till med detta.			x
55	F2	Persons living with SCI	Att man får god information vilka rättigheter och skyldigheter man har i sin nya roll som person med funktionsnedsättning.			x
55	F5	Persons living with SCI	Att patienten får klart för sig att en ständig förändring kommer ske, ofta till det bättre men att vi även blir äldre med allt vad det kommer innebära.		x
53	F2	Health care professionals	Vilka möjligheter som finns			x
51	F5	Health care professionals	Familjen, vart kan dom få stöd?			x
51	F1	Health care professionals	Hur gör jag nu?		x
49	F2	Relatives	Hur ska de kunna bli så självständig som möjligt ( högaktads)		x
48	F1	Persons living with SCI	För mig är det alla, har bara fått opration.		x
48	F2	Persons living with SCI	Kunskapen är inte så bra på vårdcentralen.		x
48	F3	Persons living with SCI	För mig, så är det ingen som har tagit det ansvaret.		x
42	F1	Persons living with SCI	Jag har svårigheter med mitt minne.		x
42	F2	Persons living with SCI	Jag har svårigheter med min talförmåga.		x
42	F3	Persons living with SCI	Jag har stora fysiska rörelse hinder. Det skulle vara otroligt skönt att inte vara beroende av exempelvis min elrullstol.		x
41	F2	Relatives	Vilka strider skall man inte ta?		x
41	F5	Relatives	Var går gränsen för vad man kan förvänta sig, insistera på, och räkna med skall fungera?			x
36	F1	Relatives	Hur/av vem/när/utförandetid/hur mycket bostadsanpassning man kan få. INTE bra att det är olika i olika kommuner/regioner!			x
34	F1	Relatives	Varför får funktionshindrade inte de hjälpmedel som de uppenbarligen behöver			x
32	F1	Relatives	Olika sakers påverkan på kroppen i förhållande till varandra - min partner har just fått Diabetes, en utmaning i sig, men ryggmärgsskada än mer komplicerat		x
31	F1	Persons living with SCI	Var hittar man information om åldrande med ryggmärgsskada.			x
30	F2	Persons living with SCI	Vilken hjälp kan man få i samhället?			x
27	F1	Persons living with SCI	Åldrandet är ett stort problem om man inte får byggt upp sitt sociala nätverk genom arbete, vänner, fritidssysselsättning etc

## Sheet: PubMed
QuestionID	Category	Question - English	Question - Swedish	Date	Number of hits	General terms for target group	General terms for systematic review	Specific terms for RQ	General limitations	Answered or Unanswered	Reference(-s) if answered	Reference(-s) for initial evidence	Conclusion
	Physical health	How common is Sleep Apnea Syndromes for persons living with a tetraplegia?	Hur vanligt är det med sömnapné för personer som har en tetrapares?	2022-03-21	12	(((("Spinal Cord Injuries"[Mesh] OR "Spinal Cord Ischemia"[Mesh] OR "Central Cord Syndrome"[Mesh] OR "Paraplegia"[Mesh] OR "Quadriplegia"[Mesh]) OR (myelopathy[tiab] AND (traumatic[tiab] or post-traumatic[tiab]))) OR (spinal cord[tiab] AND (contusion[tiab] OR laceration[tiab] OR transaction[tiab] OR trauma[tiab] OR ischemia[tiab] OR injur*[tiab] OR damag*[tiab] OR lesion*[tiab]))) OR (central cor…	(((Meta-Analysis[Publication Type] OR Meta-Analysis as Topic[Mesh] OR Systematic Review[Publication Type]) OR (systematic[sb])) OR ((review[tiab] OR reviews[tiab]) AND (search*[tiab]) AND (medline[tiab] OR embase[tiab] OR pubmed[tiab] OR cochrane[tiab] OR psycinfo[tiab] OR psychlit[tiab] OR CINAHL[tiab] OR scopus[tiab]))) OR (meta-analy*[tiab] OR metaanaly*[tiab] OR meta-synthes*[tiab] OR metasyn…	((”Sleep Apnea Syndromes” [mesh] OR apnea [mesh] OR “respiration disorders” [mesh]) OR (”Apnea Syndrome, Sleep” [tiab] OR ”Apnea, Sleep” [tiab] OR ”Apneas, Sleep” [tiab] OR ”Breathing, Sleep-Disordered” [tiab] OR ”Hypersomnia*” [tiab] OR ”Hypopnea, Sleep” [tiab] OR ”Hypopneas, Sleep” [tiab] OR ”Mixed Central and Obstructive Sleep Apnea” [tiab] OR ”Mixed Sleep Apnea*” [tiab] OR ”Sleep Apnea*” [tia…	(2017:2022[pdat])	Answered	Graco M, McDonald L, Green SE, Jackson ML, Berlowitz DJ. Prevalence of sleep-disordered breathing in people with tetraplegia-a systematic review and meta-analysis. Spinal Cord. 2021 May;59(5):474-484. doi: 10.1038/s41393-020-00595-0. Epub 2021 Jan 14. PMID: 33446931.; Squair JW, Lee AHX, Sarafis ZK, Coombs G, Barak O, Cragg JJ, Mijacika T, Pecotic R, Krassioukov AV, Dogas Z, Dujic Z, Phillips AA.…		The RQ is answered by 3 of the 12 reviews.
VAR06_18	Body functions	For people with spinal cord injury, how reliably and how soon after the injury can their attainable level of functional capacity be predicted?	Hur säkert och hur snart efter skadetillfället går det att förutsäga vilken funktionsnivå en person som har en ryggmärgsskada kommer att kunna nå?	2022-03-21	178 (124 om man begränsar till 2019-2022)	(((("Spinal Cord Injuries"[Mesh] OR "Spinal Cord Ischemia"[Mesh] OR "Central Cord Syndrome"[Mesh] OR "Paraplegia"[Mesh] OR "Quadriplegia"[Mesh]) OR (myelopathy[tiab] AND (traumatic[tiab] or post-traumatic[tiab]))) OR (spinal cord[tiab] AND (contusion[tiab] OR laceration[tiab] OR transaction[tiab] OR trauma[tiab] OR ischemia[tiab] OR injur*[tiab] OR damag*[tiab] OR lesion*[tiab]))) OR (central cor…	(((Meta-Analysis[Publication Type] OR Meta-Analysis as Topic[Mesh] OR Systematic Review[Publication Type]) OR (systematic[sb])) OR ((review[tiab] OR reviews[tiab]) AND (search*[tiab]) AND (medline[tiab] OR embase[tiab] OR pubmed[tiab] OR cochrane[tiab] OR psycinfo[tiab] OR psychlit[tiab] OR CINAHL[tiab] OR scopus[tiab]))) OR (meta-analy*[tiab] OR metaanaly*[tiab] OR meta-synthes*[tiab] OR metasyn…	(("Recovery of Function" [Mesh] OR "Spinal Cord Regeneration" [Mesh]) OR (Function Recover* [tiab] OR Recover* [tiab] OR regeneration [tiab]))	(2017:2022[pdat])	Unanswered		Richard-Denis A, Beauséjour M, Thompson C, Nguyen BH, Mac-Thiong JM. Early Predictors of Global Functional Outcome after Traumatic Spinal Cord Injury: A Systematic Review. J Neurotrauma. 2018 Aug 1;35(15):1705-1725. doi: 10.1089/neu.2017.5403. Epub 2018 Apr 17. PMID: 29455634.; Mputu Mputu P, Beauséjour M, Richard-Denis A, Mac-Thiong JM. Early Predictors of Neurological Outcomes After Traumatic S…	None of the 124 reviews answered the RQ, but 2 review provide initial evidence.
VAR06_8	Physical health	How can people with spinal cord injury achieve and maintain a healthy weight?	Hur kan personer som har en ryggmärgsskada nå och hålla en hälsosam vikt?	2022-03-23	28	(((("Spinal Cord Injuries"[Mesh] OR "Spinal Cord Ischemia"[Mesh] OR "Central Cord Syndrome"[Mesh] OR "Paraplegia"[Mesh] OR "Quadriplegia"[Mesh]) OR (myelopathy[tiab] AND (traumatic[tiab] or post-traumatic[tiab]))) OR (spinal cord[tiab] AND (contusion[tiab] OR laceration[tiab] OR transaction[tiab] OR trauma[tiab] OR ischemia[tiab] OR injur*[tiab] OR damag*[tiab] OR lesion*[tiab]))) OR (central cor…	(((Meta-Analysis[Publication Type] OR Meta-Analysis as Topic[Mesh] OR Systematic Review[Publication Type]) OR (systematic[sb])) OR ((review[tiab] OR reviews[tiab]) AND (search*[tiab]) AND (medline[tiab] OR embase[tiab] OR pubmed[tiab] OR cochrane[tiab] OR psycinfo[tiab] OR psychlit[tiab] OR CINAHL[tiab] OR scopus[tiab]))) OR (meta-analy*[tiab] OR metaanaly*[tiab] OR meta-synthes*[tiab] OR metasyn…	((“Body Weight” [Mesh]) OR (“Body Weight*” [tiab] OR “Weight, Body” [tiab] OR “Weights, Body” [tiab] OR "weight" [tiab]))	(2017:2022[pdat])	Unanswered			None of the 28 reviews answered the RQ.
VAR06_1	Physical health	What dietary recommendations has research found to be good for people with spinal cord injury?	Vad säger forskningen om vilka kostrekommendationer som är bra för personer som har en ryggmärgsskada?	2022-03-20	34	(((("Spinal Cord Injuries"[Mesh] OR "Spinal Cord Ischemia"[Mesh] OR "Central Cord Syndrome"[Mesh] OR "Paraplegia"[Mesh] OR "Quadriplegia"[Mesh]) OR (myelopathy[tiab] AND (traumatic[tiab] or post-traumatic[tiab]))) OR (spinal cord[tiab] AND (contusion[tiab] OR laceration[tiab] OR transaction[tiab] OR trauma[tiab] OR ischemia[tiab] OR injur*[tiab] OR damag*[tiab] OR lesion*[tiab]))) OR (central cor…	(((Meta-Analysis[Publication Type] OR Meta-Analysis as Topic[Mesh] OR Systematic Review[Publication Type]) OR (systematic[sb])) OR ((review[tiab] OR reviews[tiab]) AND (search*[tiab]) AND (medline[tiab] OR embase[tiab] OR pubmed[tiab] OR cochrane[tiab] OR psycinfo[tiab] OR psychlit[tiab] OR CINAHL[tiab] OR scopus[tiab]))) OR (meta-analy*[tiab] OR metaanaly*[tiab] OR meta-synthes*[tiab] OR metasyn…	(("Diet" [Mesh] OR "Nutrition policy" [Mesh] OR "Food" [Mesh]) OR ("Diet*" [tiab] OR "Nutrition*" [tiab] OR "Food*" [tiab]))	(2017:2022[pdat])	Unanswered		Iyer P, Beck EJ, Walton KL. A systematic review of the effect of dietary interventions on cardiovascular disease risk in adults with spinal cord injury. J Spinal Cord Med. 2021 Mar;44(2):184-203. doi: 10.1080/10790268.2019.1592926. Epub 2019 Apr 4. PMID: 30945998; PMCID: PMC7952075.	None of the 34 reviews answered the RQ, but 1 review provides initial evidence.
VAR06_7	Physical health	For people with spinal cord injury, what effects do compression stockings have?	Vilka effekter har stödstumpor för personer som har en ryggmärgsskada?	2022-03-20	1	(((("Spinal Cord Injuries"[Mesh] OR "Spinal Cord Ischemia"[Mesh] OR "Central Cord Syndrome"[Mesh] OR "Paraplegia"[Mesh] OR "Quadriplegia"[Mesh]) OR (myelopathy[tiab] AND (traumatic[tiab] or post-traumatic[tiab]))) OR (spinal cord[tiab] AND (contusion[tiab] OR laceration[tiab] OR transaction[tiab] OR trauma[tiab] OR ischemia[tiab] OR injur*[tiab] OR damag*[tiab] OR lesion*[tiab]))) OR (central cor…	(((Meta-Analysis[Publication Type] OR Meta-Analysis as Topic[Mesh] OR Systematic Review[Publication Type]) OR (systematic[sb])) OR ((review[tiab] OR reviews[tiab]) AND (search*[tiab]) AND (medline[tiab] OR embase[tiab] OR pubmed[tiab] OR cochrane[tiab] OR psycinfo[tiab] OR psychlit[tiab] OR CINAHL[tiab] OR scopus[tiab]))) OR (meta-analy*[tiab] OR metaanaly*[tiab] OR meta-synthes*[tiab] OR metasyn…	(("Stockings, compression" [Mesh]) OR ("Stocking*" [tiab]))	(2017:2022[pdat])	Unanswered			The review do not answer the RQ.
VAR06_12	Physical health	For people with spinal cord injury, what kinds of support and treatment are effective in preventing, relieving and managing pain?	Vilken typ av stöd och behandling är effektiv för att förebygga, lindra och hantera smärta hos personer som har en ryggmärgsskada?	2022-03-21	59	(((("Spinal Cord Injuries"[Mesh] OR "Spinal Cord Ischemia"[Mesh] OR "Central Cord Syndrome"[Mesh] OR "Paraplegia"[Mesh] OR "Quadriplegia"[Mesh]) OR (myelopathy[tiab] AND (traumatic[tiab] or post-traumatic[tiab]))) OR (spinal cord[tiab] AND (contusion[tiab] OR laceration[tiab] OR transaction[tiab] OR trauma[tiab] OR ischemia[tiab] OR injur*[tiab] OR damag*[tiab] OR lesion*[tiab]))) OR (central cor…	(((Meta-Analysis[Publication Type] OR Meta-Analysis as Topic[Mesh] OR Systematic Review[Publication Type]) OR (systematic[sb])) OR ((review[tiab] OR reviews[tiab]) AND (search*[tiab]) AND (medline[tiab] OR embase[tiab] OR pubmed[tiab] OR cochrane[tiab] OR psycinfo[tiab] OR psychlit[tiab] OR CINAHL[tiab] OR scopus[tiab]))) OR (meta-analy*[tiab] OR metaanaly*[tiab] OR meta-synthes*[tiab] OR metasyn…	(Pain [mesh] OR Hyperalgesia [mesh] OR neuralgia [mesh]) AND ((”Treatment outcome” [mesh] OR Therapeutics [mesh]) OR (treat* [tiab] OR “Clinical Eff*” [tiab] OR “Effectiveness, Clinical” [tiab] OR “Effectiveness, Treatment” [tiab] OR “Efficacy, Clinical” [tiab] OR “Efficacy, Treatment” [tiab] OR “ Outcome, Rehabilitation” [tiab] OR “Outcome, Treatment” [tiab] OR “Patient Relevant Outcome*” [tiab]…	(2017:2022[pdat])	Unanswered		Szok D, Tajti J, Nyári A, Vécsei L. Therapeutic Approaches for Peripheral and Central Neuropathic Pain. Behav Neurol. 2019 Nov 21;2019:8685954. doi: 10.1155/2019/8685954. PMID: 31871494; PMCID: PMC6906810.; Park J, Park HJ. Botulinum Toxin for the Treatment of Neuropathic Pain. Toxins (Basel). 2017 Aug 24;9(9):260. doi: 10.3390/toxins9090260. PMID: 28837075; PMCID: PMC5618193.; Mehta S, Teasell R…	None of the 59 reviews answered the RQ, but 2 reviews provide initial evidence and SCIRE provide evidence on pain following spinal cord injury.
VAR06_5	Physical health	For people with spinal cord injury, what kinds of help and treatment are effective in preventing and remedying breathing problems?	Vilken typ av stöd och behandling är effektiv för att förebygga och behandla andningsproblem hos personer som har en ryggmärgsskada?	2022-03-20	44	(((("Spinal Cord Injuries"[Mesh] OR "Spinal Cord Ischemia"[Mesh] OR "Central Cord Syndrome"[Mesh] OR "Paraplegia"[Mesh] OR "Quadriplegia"[Mesh]) OR (myelopathy[tiab] AND (traumatic[tiab] or post-traumatic[tiab]))) OR (spinal cord[tiab] AND (contusion[tiab] OR laceration[tiab] OR transaction[tiab] OR trauma[tiab] OR ischemia[tiab] OR injur*[tiab] OR damag*[tiab] OR lesion*[tiab]))) OR (central cor…	(((Meta-Analysis[Publication Type] OR Meta-Analysis as Topic[Mesh] OR Systematic Review[Publication Type]) OR (systematic[sb])) OR ((review[tiab] OR reviews[tiab]) AND (search*[tiab]) AND (medline[tiab] OR embase[tiab] OR pubmed[tiab] OR cochrane[tiab] OR psycinfo[tiab] OR psychlit[tiab] OR CINAHL[tiab] OR scopus[tiab]))) OR (meta-analy*[tiab] OR metaanaly*[tiab] OR meta-synthes*[tiab] OR metasyn…	((“Respiration” [Mesh]) OR (“Breath*” [tiab] OR “Respirat*” [tiab]))	(2017:2022[pdat])	Unanswered		Lemos JR, da Cunha FA, Lopes AJ, Guimarães FS, do Amaral Vasconcellos FV, Dos Santos Vigário P. Respiratory muscle training in non-athletes and athletes with spinal cord injury: A systematic review of the effects on pulmonary function, respiratory muscle strength and endurance, and cardiorespiratory fitness based on the FITT principle of exercise prescription. J Back Musculoskelet Rehabil. 2020;3…	None of the 44 reviews answered the RQ, but 3 reviews provide initial evidence.
VAR06_6	Physical health	For people with spinal cord injury, what kinds of support and treatment are effective in preventing and treating cardiovascular disease?	Vilken typ av stöd och behandling är effektiv för att förebygga och behandla hjärt- och kärlsjukdomar hos personer som har en ryggmärgsskada?	2022-03-20	104	(((("Spinal Cord Injuries"[Mesh] OR "Spinal Cord Ischemia"[Mesh] OR "Central Cord Syndrome"[Mesh] OR "Paraplegia"[Mesh] OR "Quadriplegia"[Mesh]) OR (myelopathy[tiab] AND (traumatic[tiab] or post-traumatic[tiab]))) OR (spinal cord[tiab] AND (contusion[tiab] OR laceration[tiab] OR transaction[tiab] OR trauma[tiab] OR ischemia[tiab] OR injur*[tiab] OR damag*[tiab] OR lesion*[tiab]))) OR (central cor…	(((Meta-Analysis[Publication Type] OR Meta-Analysis as Topic[Mesh] OR Systematic Review[Publication Type]) OR (systematic[sb])) OR ((review[tiab] OR reviews[tiab]) AND (search*[tiab]) AND (medline[tiab] OR embase[tiab] OR pubmed[tiab] OR cochrane[tiab] OR psycinfo[tiab] OR psychlit[tiab] OR CINAHL[tiab] OR scopus[tiab]))) OR (meta-analy*[tiab] OR metaanaly*[tiab] OR meta-synthes*[tiab] OR metasyn…	(("Cardiovascular Diseases" [Mesh]) OR ("Cardiovascular Disease*" [tiab] OR "Disease, Cardiovascular*" [tiab] OR "Diseases, Cardiovascular" [tiab]))	(2017:2022[pdat])	Unanswered		Raksin PB, Harrop JS, Anderson PA, Arnold PM, Chi JH, Dailey AT, Dhall SS, Eichholz KM, Hoh DJ, Qureshi S, Rabb CH, Kaiser MG, O'Toole JE. Congress of Neurological Surgeons Systematic Review and Evidence-Based Guidelines on the Evaluation and Treatment of Patients With Thoracolumbar Spine Trauma: Prophylaxis and Treatment of Thromboembolic Events. Neurosurgery. 2019 Jan 1;84(1):E39-E42. doi: 10.1…	None of the 104 reviews answered the RQ, but 5 reviews provide initial evidence.
VAR06_3	Physical health	For people with spinal cord injury, what kinds of help and treatment are effective in preventing and remedying complications?	Vilken typ av stöd och behandling är effektiv för att förebygga och behandla komplikationer hos personer som har en ryggmärgsskada?	2022-04-06	12	(((("Spinal Cord Injuries"[Mesh] OR "Spinal Cord Ischemia"[Mesh] OR "Central Cord Syndrome"[Mesh] OR "Paraplegia"[Mesh] OR "Quadriplegia"[Mesh]) OR (myelopathy[tiab] AND (traumatic[tiab] or post-traumatic[tiab]))) OR (spinal cord[tiab] AND (contusion[tiab] OR laceration[tiab] OR transaction[tiab] OR trauma[tiab] OR ischemia[tiab] OR injur*[tiab] OR damag*[tiab] OR lesion*[tiab]))) OR (central cor…	(((Meta-Analysis[Publication Type] OR Meta-Analysis as Topic[Mesh] OR Systematic Review[Publication Type]) OR (systematic[sb])) OR ((review[tiab] OR reviews[tiab]) AND (search*[tiab]) AND (medline[tiab] OR embase[tiab] OR pubmed[tiab] OR cochrane[tiab] OR psycinfo[tiab] OR psychlit[tiab] OR CINAHL[tiab] OR scopus[tiab]))) OR (meta-analy*[tiab] OR metaanaly*[tiab] OR meta-synthes*[tiab] OR metasyn…	((“Secondary Prevention” [Mesh]) OR (“Prevention, Secondary” [tiab] OR “Preventions, Secondary” [tiab] OR “Secondary Prevention*” [tiab] OR “Secondary Disease Prevention*” [tiab] OR “Disease Prevention, Secondary” [tiab] OR “Disease Preventions, Secondary” [tiab] OR “Prevention, Secondary Disease” [tiab] OR “Preventions, Secondary Disease” [tiab] OR “Relapse Prevention*” [tiab] OR “Prevention, Re…	(2017:2022[pdat])	Unanswered			None of the 12 reviews answered the RQ.
VAR06_9	Physical health	For people with spinal cord injury, what kinds of support and treatment are effective in preventing, treating and managing spasticity?	Vilken typ av stöd och behandling är effektiv för att förebygga, behandla och hantera spasticitet hos personer som har en ryggmärgsskada?	2022-03-21	17	(((("Spinal Cord Injuries"[Mesh] OR "Spinal Cord Ischemia"[Mesh] OR "Central Cord Syndrome"[Mesh] OR "Paraplegia"[Mesh] OR "Quadriplegia"[Mesh]) OR (myelopathy[tiab] AND (traumatic[tiab] or post-traumatic[tiab]))) OR (spinal cord[tiab] AND (contusion[tiab] OR laceration[tiab] OR transaction[tiab] OR trauma[tiab] OR ischemia[tiab] OR injur*[tiab] OR damag*[tiab] OR lesion*[tiab]))) OR (central cor…	(((Meta-Analysis[Publication Type] OR Meta-Analysis as Topic[Mesh] OR Systematic Review[Publication Type]) OR (systematic[sb])) OR ((review[tiab] OR reviews[tiab]) AND (search*[tiab]) AND (medline[tiab] OR embase[tiab] OR pubmed[tiab] OR cochrane[tiab] OR psycinfo[tiab] OR psychlit[tiab] OR CINAHL[tiab] OR scopus[tiab]))) OR (meta-analy*[tiab] OR metaanaly*[tiab] OR meta-synthes*[tiab] OR metasyn…	((”Muscle Spasticity” [mesh] OR ”Muscle Hypertonia” [mesh]) OR (hypertoni* [tiab] OR “Muscle Hypertonia*” [tiab] OR “Muscle Tone*” [tiab] OR “Increased, Muscle Tone” [tiab] OR “Tone Increased, Muscle” [tiab] OR “Muscular Hypertonicity” [tiab] OR “Hypermyoton*” [tiab]))	(2017:2022[pdat])	Unanswered			None of the 17 reviews answered the RQ.
VAR06_10	Physical health	For people with spinal cord injury, what kinds of support and treatment are effective in preventing, treating and managing gastrointestinal problems?	Vilken typ av stöd och behandling är effektiv för att förebygga, behandla och hantera mag- och tarmbesvär hos personer som har en ryggmärgsskada?	2022-03-17	35	(((("Spinal Cord Injuries"[Mesh] OR "Spinal Cord Ischemia"[Mesh] OR "Central Cord Syndrome"[Mesh] OR "Paraplegia"[Mesh] OR "Quadriplegia"[Mesh]) OR (myelopathy[tiab] AND (traumatic[tiab] or post-traumatic[tiab]))) OR (spinal cord[tiab] AND (contusion[tiab] OR laceration[tiab] OR transaction[tiab] OR trauma[tiab] OR ischemia[tiab] OR injur*[tiab] OR damag*[tiab] OR lesion*[tiab]))) OR (central cor…	(((Meta-Analysis[Publication Type] OR Meta-Analysis as Topic[Mesh] OR Systematic Review[Publication Type]) OR (systematic[sb])) OR ((review[tiab] OR reviews[tiab]) AND (search*[tiab]) AND (medline[tiab] OR embase[tiab] OR pubmed[tiab] OR cochrane[tiab] OR psycinfo[tiab] OR psychlit[tiab] OR CINAHL[tiab] OR scopus[tiab]))) OR (meta-analy*[tiab] OR metaanaly*[tiab] OR meta-synthes*[tiab] OR metasyn…	(("Neurogenic Bowel" [Mesh] OR Intestines [Mesh] OR "Enteric Nervous System" [Mesh]) OR ( Bowel* [tiab] OR Intestin* [tiab] OR Enteric* [tiab]))	(2017:2022[pdat])	Unanswered		Waddell O, McCombie A, Frizelle F. Colostomy and quality of life after spinal cord injury: systematic review. BJS Open. 2020 Aug 27;4(6):1054–61. doi: 10.1002/bjs5.50339. Epub ahead of print. PMID: 32852897; PMCID: PMC7709367; Musco S, Bazzocchi G, Martellucci J, Amato MP, Manassero A, Putignano D, Lopatriello S, Cafiero D, Paoloni F, Del Popolo G. Treatments in neurogenic bowel dysfunctions: evi…	None of the 35 reviews answered the RQ, but 3 reviews provide initial evidence.
VAR06_4	Physical health	For people with spinal cord injury, what kinds of help and treatment are effective in preventing and treating osteoporosis (brittle bones)?	Vilken typ av stöd och behandling är effektiv för att förebygga och behandla osteoporos (benskörhet) hos personer som har en ryggmärgsskada?	2022-03-20	10	(((("Spinal Cord Injuries"[Mesh] OR "Spinal Cord Ischemia"[Mesh] OR "Central Cord Syndrome"[Mesh] OR "Paraplegia"[Mesh] OR "Quadriplegia"[Mesh]) OR (myelopathy[tiab] AND (traumatic[tiab] or post-traumatic[tiab]))) OR (spinal cord[tiab] AND (contusion[tiab] OR laceration[tiab] OR transaction[tiab] OR trauma[tiab] OR ischemia[tiab] OR injur*[tiab] OR damag*[tiab] OR lesion*[tiab]))) OR (central cor…	(((Meta-Analysis[Publication Type] OR Meta-Analysis as Topic[Mesh] OR Systematic Review[Publication Type]) OR (systematic[sb])) OR ((review[tiab] OR reviews[tiab]) AND (search*[tiab]) AND (medline[tiab] OR embase[tiab] OR pubmed[tiab] OR cochrane[tiab] OR psycinfo[tiab] OR psychlit[tiab] OR CINAHL[tiab] OR scopus[tiab]))) OR (meta-analy*[tiab] OR metaanaly*[tiab] OR meta-synthes*[tiab] OR metasyn…	(("Osteoporosis" [Mesh]) OR ("Osteoporos*" [tiab] OR “age related bone loss*” [tiab]))	(2017:2022[pdat])	Unanswered		Wu Y, Wang F, Zhang Z. The efficacy and safety of bisphosphonate analogs for treatment of osteoporosis after spinal cord injury: a systematic review and meta-analysis of randomized controlled trials. Osteoporos Int. 2021 Jun;32(6):1117-1127. doi: 10.1007/s00198-020-05807-0. Epub 2021 Jan 2. PMID: 33386876; Xinghua J, Junjie W, Yao G, Peng S, Jianzhong H. The Effect of Bisphosphonates on Managing …	None of the 10 reviews answered the RQ, but 2 reviews provide initial evidence.
VAR06_11	Physical health	For people with spinal cord injury, what kinds of exercise are effective in preventing, treating and relieving strain and pain?	Vilken typ av träning är effektiv för att förebygga, behandla och lindra överbelastning och smärta hos personer som har en ryggmärgsskada?	2022-03-18	5	(((("Spinal Cord Injuries"[Mesh] OR "Spinal Cord Ischemia"[Mesh] OR "Central Cord Syndrome"[Mesh] OR "Paraplegia"[Mesh] OR "Quadriplegia"[Mesh]) OR (myelopathy[tiab] AND (traumatic[tiab] or post-traumatic[tiab]))) OR (spinal cord[tiab] AND (contusion[tiab] OR laceration[tiab] OR transaction[tiab] OR trauma[tiab] OR ischemia[tiab] OR injur*[tiab] OR damag*[tiab] OR lesion*[tiab]))) OR (central cor…	(((Meta-Analysis[Publication Type] OR Meta-Analysis as Topic[Mesh] OR Systematic Review[Publication Type]) OR (systematic[sb])) OR ((review[tiab] OR reviews[tiab]) AND (search*[tiab]) AND (medline[tiab] OR embase[tiab] OR pubmed[tiab] OR cochrane[tiab] OR psycinfo[tiab] OR psychlit[tiab] OR CINAHL[tiab] OR scopus[tiab]))) OR (meta-analy*[tiab] OR metaanaly*[tiab] OR meta-synthes*[tiab] OR metasyn…	((Exercise [Mesh] AND "Cumulative Trauma Disorders" [mesh] OR "Nociceptive pain" [mesh]) OR ("Physical Activit*" [tiab] OR "Physical Exercise*" [tiab] OR "Exercise, Physical" [Tiab] OR "Exercises, Physical" [Tiab] AND "Cumulative*" [tiab] OR overuse [tiab] OR "nociceptive pain" [tiab]))	(2017:2022[pdat])	Unanswered		Franz S, Schulz B, Wang H, Gottschalk S, Grüter F, Friedrich J, Glaesener JJ, Bock F, Schott C, Müller R, Schultes K, Landmann G, Gerner HJ, Dietz V, Treede RD, Weidner N. Management of pain in individuals with spinal cord injury: Guideline of the German-Speaking Medical Society for Spinal Cord Injury. Ger Med Sci. 2019 Jun 17;17:Doc05. doi: 10.3205/000271. PMID: 31354397; PMCID: PMC6637293.	None of the 5 reviews answered the RQ, but 1 review provides initial evidence.
VAR06_14	Body functions	For people with spinal cord injury who use a wheelchair, how are activity and inactivity measured?	Hur mäter man aktivitet och inaktivitet hos personer som har en ryggmärgsskada och använder rullstol?	2022-03-20	2	(((("Spinal Cord Injuries"[Mesh] OR "Spinal Cord Ischemia"[Mesh] OR "Central Cord Syndrome"[Mesh] OR "Paraplegia"[Mesh] OR "Quadriplegia"[Mesh]) OR (myelopathy[tiab] AND (traumatic[tiab] or post-traumatic[tiab]))) OR (spinal cord[tiab] AND (contusion[tiab] OR laceration[tiab] OR transaction[tiab] OR trauma[tiab] OR ischemia[tiab] OR injur*[tiab] OR damag*[tiab] OR lesion*[tiab]))) OR (central cor…	(((Meta-Analysis[Publication Type] OR Meta-Analysis as Topic[Mesh] OR Systematic Review[Publication Type]) OR (systematic[sb])) OR ((review[tiab] OR reviews[tiab]) AND (search*[tiab]) AND (medline[tiab] OR embase[tiab] OR pubmed[tiab] OR cochrane[tiab] OR psycinfo[tiab] OR psychlit[tiab] OR CINAHL[tiab] OR scopus[tiab]))) OR (meta-analy*[tiab] OR metaanaly*[tiab] OR meta-synthes*[tiab] OR metasyn…	(("Sedentary Behavior" [Mesh]) OR ("Behavior, Sedentary" [tiab] OR "Sedentary Behavior*" [tiab] OR "Sedentary Lifestyle" [tiab] OR "Lifestyle, Sedentary" [tiab] OR "Physical Inactivity" [tiab] OR "Inactivity, Physical" [tiab] OR "Lack of Physical Activity" [tiab] OR "Sedentary Time" [tiab] OR "Sedentary Times" [tiab] OR "Time, Sedentary" [tiab]))	(2017:2022[pdat])	Unanswered			None of the 2 reviews answered the RQ.
VAR06_15	Body functions	How does spinal cord injury affect the risk of breathing problems? How do the care services assess this risk in individuals?	Hur påverkar en ryggmärgsskada risken för andningsproblem? Hur bedömer vården den risken hos individen?	2022-03-20	44	(((("Spinal Cord Injuries"[Mesh] OR "Spinal Cord Ischemia"[Mesh] OR "Central Cord Syndrome"[Mesh] OR "Paraplegia"[Mesh] OR "Quadriplegia"[Mesh]) OR (myelopathy[tiab] AND (traumatic[tiab] or post-traumatic[tiab]))) OR (spinal cord[tiab] AND (contusion[tiab] OR laceration[tiab] OR transaction[tiab] OR trauma[tiab] OR ischemia[tiab] OR injur*[tiab] OR damag*[tiab] OR lesion*[tiab]))) OR (central cor…	(((Meta-Analysis[Publication Type] OR Meta-Analysis as Topic[Mesh] OR Systematic Review[Publication Type]) OR (systematic[sb])) OR ((review[tiab] OR reviews[tiab]) AND (search*[tiab]) AND (medline[tiab] OR embase[tiab] OR pubmed[tiab] OR cochrane[tiab] OR psycinfo[tiab] OR psychlit[tiab] OR CINAHL[tiab] OR scopus[tiab]))) OR (meta-analy*[tiab] OR metaanaly*[tiab] OR meta-synthes*[tiab] OR metasyn…	((“Respiration” [Mesh]) OR (“Breath*” [tiab] OR “Respirat*” [tiab]))	(2017:2022[pdat])	Unanswered		Adegeest CY, van Gent JAN, Stolwijk-Swüste JM, Post MWM, Vandertop WP, Öner FC, Peul WC, Wengel PVT. Influence of severity and level of injury on the occurrence of complications during the subacute and chronic stage of traumatic spinal cord injury: a systematic review. J Neurosurg Spine. 2021 Nov 12;36(4):632-652. doi: 10.3171/2021.7.SPINE21537. PMID: 34767527.; Graco M, McDonald L, Green SE, Jac…	None of the 44 reviews answered the RQ, but 4 reviews provide initial evidence.
VAR06_16	Body functions	How does spinal cord injury affect the risk of breathing problems? How do the care services assess this risk in individuals?	Hur påverkar en ryggmärgsskada risken för hjärt- och kärlsjukdomar? Hur bedömer vården den risken hos individen?	2022-03-20	104	(((("Spinal Cord Injuries"[Mesh] OR "Spinal Cord Ischemia"[Mesh] OR "Central Cord Syndrome"[Mesh] OR "Paraplegia"[Mesh] OR "Quadriplegia"[Mesh]) OR (myelopathy[tiab] AND (traumatic[tiab] or post-traumatic[tiab]))) OR (spinal cord[tiab] AND (contusion[tiab] OR laceration[tiab] OR transaction[tiab] OR trauma[tiab] OR ischemia[tiab] OR injur*[tiab] OR damag*[tiab] OR lesion*[tiab]))) OR (central cor…	(((Meta-Analysis[Publication Type] OR Meta-Analysis as Topic[Mesh] OR Systematic Review[Publication Type]) OR (systematic[sb])) OR ((review[tiab] OR reviews[tiab]) AND (search*[tiab]) AND (medline[tiab] OR embase[tiab] OR pubmed[tiab] OR cochrane[tiab] OR psycinfo[tiab] OR psychlit[tiab] OR CINAHL[tiab] OR scopus[tiab]))) OR (meta-analy*[tiab] OR metaanaly*[tiab] OR meta-synthes*[tiab] OR metasyn…	(("Cardiovascular Diseases" [Mesh]) OR ("Cardiovascular Disease*" [tiab] OR "Disease, Cardiovascular*" [tiab] OR "Diseases, Cardiovascular" [tiab]))	(2017:2022[pdat])	Unanswered		Wahl U, Hirsch T. A systematic review of cardiovascular risk factors in patients with traumatic spinal cord injury. Vasa. 2022 Jan;51(1):46-55. doi: 10.1024/0301-1526/a000981. Epub 2021 Dec 2. PMID: 34852665.; Raguindin PF, Fränkl G, Itodo OA, Bertolo A, Zeh RM, Capossela S, Minder B, Stoyanov J, Stucki G, Franco OH, Muka T, Glisic M. The neurological level of spinal cord injury and cardiovascula…	None of the 104 reviews answered the RQ, but 4 reviews provide initial evidence.
VAR06_19	Body functions	After spinal cord injury, how are the body’s organs below the injury level affected?	Hur påverkas kroppens organ nedanför ryggmärgsskadans nivå efter ryggmärgsskadan?	2022-03-21	8	(((("Spinal Cord Injuries"[Mesh] OR "Spinal Cord Ischemia"[Mesh] OR "Central Cord Syndrome"[Mesh] OR "Paraplegia"[Mesh] OR "Quadriplegia"[Mesh]) OR (myelopathy[tiab] AND (traumatic[tiab] or post-traumatic[tiab]))) OR (spinal cord[tiab] AND (contusion[tiab] OR laceration[tiab] OR transaction[tiab] OR trauma[tiab] OR ischemia[tiab] OR injur*[tiab] OR damag*[tiab] OR lesion*[tiab]))) OR (central cor…	(((Meta-Analysis[Publication Type] OR Meta-Analysis as Topic[Mesh] OR Systematic Review[Publication Type]) OR (systematic[sb])) OR ((review[tiab] OR reviews[tiab]) AND (search*[tiab]) AND (medline[tiab] OR embase[tiab] OR pubmed[tiab] OR cochrane[tiab] OR psycinfo[tiab] OR psychlit[tiab] OR CINAHL[tiab] OR scopus[tiab]))) OR (meta-analy*[tiab] OR metaanaly*[tiab] OR meta-synthes*[tiab] OR metasyn…	(”Digestive system” [mesh] OR liver [mesh] OR pancreas [mesh] OR “biliary tract” [mesh] OR “bile ducts” [mesh] OR genitalia [mesh] OR “organ motion” [mesh]) OR (digestive* [tiab] OR biliary* [tiab] organ* [tiab])	(2017:2022[pdat])	Unanswered			None of the 8 reviews answered the RQ.
VAR06_17	Body functions	For people with spinal cord injury, what are menstruation, premenstrual syndrome (PMS) and the menopause like?	Hur är det att ha menstruation, premenstruellt syndrom (PMS) och komma i klimakteriet för personer som har en ryggmärgsskada?	2022-03-28	48	(((("Spinal Cord Injuries"[Mesh] OR "Spinal Cord Ischemia"[Mesh] OR "Central Cord Syndrome"[Mesh] OR "Paraplegia"[Mesh] OR "Quadriplegia"[Mesh]) OR (myelopathy[tiab] AND (traumatic[tiab] or post-traumatic[tiab]))) OR (spinal cord[tiab] AND (contusion[tiab] OR laceration[tiab] OR transaction[tiab] OR trauma[tiab] OR ischemia[tiab] OR injur*[tiab] OR damag*[tiab] OR lesion*[tiab]))) OR (central cor…	(((Meta-Analysis[Publication Type] OR Meta-Analysis as Topic[Mesh] OR Systematic Review[Publication Type]) OR (systematic[sb])) OR ((review[tiab] OR reviews[tiab]) AND (search*[tiab]) AND (medline[tiab] OR embase[tiab] OR pubmed[tiab] OR cochrane[tiab] OR psycinfo[tiab] OR psychlit[tiab] OR CINAHL[tiab] OR scopus[tiab]))) OR (meta-analy*[tiab] OR metaanaly*[tiab] OR meta-synthes*[tiab] OR metasyn…	((”Women's Health” [MeSH] OR women [MeSH] OR Menstruation [mesh] OR ”Premenstrual syndrome” [mesh] OR pregnancy [mesh] OR estrogens [mesh] OR climacteric [mesh]) OR (women* [tiab] OR female [tiab] OR premenstrual*[tiab] OR maternal* [tiab] OR reproductive* [tiab] OR menstruat* [tiab] OR pregnancy [tiab] OR estrogen* [tiab] OR climacteric*[tiab]))	(2017:2022[pdat])	Unanswered			None of the 48 reviews answered the RQ.
VAR06_22	Body functions	What does the research say about scope for curing spinal cord injuries?	Vad säger forskningen om möjligheten att bota ryggmärgsskador?	2022-04-01	8	(((("Spinal Cord Injuries"[Mesh] OR "Spinal Cord Ischemia"[Mesh] OR "Central Cord Syndrome"[Mesh] OR "Paraplegia"[Mesh] OR "Quadriplegia"[Mesh]) OR (myelopathy[tiab] AND (traumatic[tiab] or post-traumatic[tiab]))) OR (spinal cord[tiab] AND (contusion[tiab] OR laceration[tiab] OR transaction[tiab] OR trauma[tiab] OR ischemia[tiab] OR injur*[tiab] OR damag*[tiab] OR lesion*[tiab]))) OR (central cor…	(((Meta-Analysis[Publication Type] OR Meta-Analysis as Topic[Mesh] OR Systematic Review[Publication Type]) OR (systematic[sb])) OR ((review[tiab] OR reviews[tiab]) AND (search*[tiab]) AND (medline[tiab] OR embase[tiab] OR pubmed[tiab] OR cochrane[tiab] OR psycinfo[tiab] OR psychlit[tiab] OR CINAHL[tiab] OR scopus[tiab]))) OR (meta-analy*[tiab] OR metaanaly*[tiab] OR meta-synthes*[tiab] OR metasyn…	cure [tiab]	(2017:2022[pdat])	Unanswered		Wang S, Smith GM, Selzer ME, Li S. Emerging molecular therapeutic targets for spinal cord injury. Expert Opin Ther Targets. 2019 Sep;23(9):787-803. doi: 10.1080/14728222.2019.1661381. Epub 2019 Sep 4. PMID: 31460807; PMCID: PMC6787917.	None of the 8 reviews answered the RQ, but 1 review provides initial evidence.
VAR06_13	Body functions	What does the research say about spinal cord injuries caused by cavernomas (vascular malformations)?	Vad säger forskningen om ryggmärgsskador orsakade av kavernom (kärlmissbildning)?	2022-03-23	1	(((("Spinal Cord Injuries"[Mesh] OR "Spinal Cord Ischemia"[Mesh] OR "Central Cord Syndrome"[Mesh] OR "Paraplegia"[Mesh] OR "Quadriplegia"[Mesh]) OR (myelopathy[tiab] AND (traumatic[tiab] or post-traumatic[tiab]))) OR (spinal cord[tiab] AND (contusion[tiab] OR laceration[tiab] OR transaction[tiab] OR trauma[tiab] OR ischemia[tiab] OR injur*[tiab] OR damag*[tiab] OR lesion*[tiab]))) OR (central cor…	(((Meta-Analysis[Publication Type] OR Meta-Analysis as Topic[Mesh] OR Systematic Review[Publication Type]) OR (systematic[sb])) OR ((review[tiab] OR reviews[tiab]) AND (search*[tiab]) AND (medline[tiab] OR embase[tiab] OR pubmed[tiab] OR cochrane[tiab] OR psycinfo[tiab] OR psychlit[tiab] OR CINAHL[tiab] OR scopus[tiab]))) OR (meta-analy*[tiab] OR metaanaly*[tiab] OR meta-synthes*[tiab] OR metasyn…	((”Hemangioma, Cavernous” [Mesh]) OR (“Cavernous Hemangioma*” [tiab] OR “Hemangiomas, Cavernous” [tiab] OR “Strawberry Hemangioma*” [tiab] OR “Hemangioma, Strawberry” [tiab] OR “Hemangiomas, Strawberry” [tiab] OR “Angioma, Cavernous” [tiab] OR “Cavernous Angioma” [tiab] OR "Carvernous" [tiab]))	(2017:2022[pdat])	Unanswered			The review do not answer the RQ.
VAR06_20	Body functions	Why is it difficult for damaged nerves to heal?	Varför är det svårt för skadade nerver att läka?	2022-03-21	101	(((("Spinal Cord Injuries"[Mesh] OR "Spinal Cord Ischemia"[Mesh] OR "Central Cord Syndrome"[Mesh] OR "Paraplegia"[Mesh] OR "Quadriplegia"[Mesh]) OR (myelopathy[tiab] AND (traumatic[tiab] or post-traumatic[tiab]))) OR (spinal cord[tiab] AND (contusion[tiab] OR laceration[tiab] OR transaction[tiab] OR trauma[tiab] OR ischemia[tiab] OR injur*[tiab] OR damag*[tiab] OR lesion*[tiab]))) OR (central cor…	(((Meta-Analysis[Publication Type] OR Meta-Analysis as Topic[Mesh] OR Systematic Review[Publication Type]) OR (systematic[sb])) OR ((review[tiab] OR reviews[tiab]) AND (search*[tiab]) AND (medline[tiab] OR embase[tiab] OR pubmed[tiab] OR cochrane[tiab] OR psycinfo[tiab] OR psychlit[tiab] OR CINAHL[tiab] OR scopus[tiab]))) OR (meta-analy*[tiab] OR metaanaly*[tiab] OR meta-synthes*[tiab] OR metasyn…	((”Nerve Regeneration” [mesh] OR ”Spinal Cord Regeneration” [mesh] OR “nerve endings” [mesh]) OR (“nerve ending*” [tiab] OR Regeneration* [tiab] OR repair* [tiab] OR “Cord Regeneration, Spinal” [tiab] OR “Cord Repair, Spinal” [tiab] OR “Regeneration, Spinal Cord” [tiab] OR “Repair, Spinal Cord” [tiab] OR “Repairs, Spinal Cord” [tiab] OR “Spinal Cord Regeneration*” [tiab] OR “Spinal Cord Repair*” …	(2017:2022[pdat])	Unanswered		Beyer F, Samper Agrelo I, Küry P. Do Neural Stem Cells Have a Choice? Heterogenic Outcome of Cell Fate Acquisition in Different Injury Models. Int J Mol Sci. 2019 Jan 21;20(2):455. doi: 10.3390/ijms20020455. PMID: 30669690; PMCID: PMC6359747.; Sass PA, Dąbrowski M, Charzyńska A, Sachadyn P. Transcriptomic responses to wounding: meta-analysis of gene expression microarray data. BMC Genomics. 2017 …	None of the 101 reviews answered the RQ, but 10 reviews provide initial evidence.
VAR06_21	Body functions	What kinds of treatment are effective in improving the healing (regeneration) ability of damaged nerves?	Vilken typ av behandling är effektiv för att öka skadade nervers läkningsförmåga?	2022-03-21	129	(((("Spinal Cord Injuries"[Mesh] OR "Spinal Cord Ischemia"[Mesh] OR "Central Cord Syndrome"[Mesh] OR "Paraplegia"[Mesh] OR "Quadriplegia"[Mesh]) OR (myelopathy[tiab] AND (traumatic[tiab] or post-traumatic[tiab]))) OR (spinal cord[tiab] AND (contusion[tiab] OR laceration[tiab] OR transaction[tiab] OR trauma[tiab] OR ischemia[tiab] OR injur*[tiab] OR damag*[tiab] OR lesion*[tiab]))) OR (central cor…	(((Meta-Analysis[Publication Type] OR Meta-Analysis as Topic[Mesh] OR Systematic Review[Publication Type]) OR (systematic[sb])) OR ((review[tiab] OR reviews[tiab]) AND (search*[tiab]) AND (medline[tiab] OR embase[tiab] OR pubmed[tiab] OR cochrane[tiab] OR psycinfo[tiab] OR psychlit[tiab] OR CINAHL[tiab] OR scopus[tiab]))) OR (meta-analy*[tiab] OR metaanaly*[tiab] OR meta-synthes*[tiab] OR metasyn…	((recovery of function [mesh] OR rehabilitation [mesh]) AND (success* [tiab] OR improve* [tiab] OR factor* [tiab] OR promot* [tiab] OR recover* [tiab]))	(2017:2022[pdat])	Unanswered			None of the 129 reviews answered the RQ amd some reviews provide inital conflicting evicence.
VAR06_26	Mental health and relationships	For people with spinal cord injury, how does it help to be in touch with others who have similar experience?	Hur hjälper det personer som har en ryggmärgsskada att vara i kontakt med andra som har liknande erfarenheter?	2022-03-30	7	(((("Spinal Cord Injuries"[Mesh] OR "Spinal Cord Ischemia"[Mesh] OR "Central Cord Syndrome"[Mesh] OR "Paraplegia"[Mesh] OR "Quadriplegia"[Mesh]) OR (myelopathy[tiab] AND (traumatic[tiab] or post-traumatic[tiab]))) OR (spinal cord[tiab] AND (contusion[tiab] OR laceration[tiab] OR transaction[tiab] OR trauma[tiab] OR ischemia[tiab] OR injur*[tiab] OR damag*[tiab] OR lesion*[tiab]))) OR (central cor…	(((Meta-Analysis[Publication Type] OR Meta-Analysis as Topic[Mesh] OR Systematic Review[Publication Type]) OR (systematic[sb])) OR ((review[tiab] OR reviews[tiab]) AND (search*[tiab]) AND (medline[tiab] OR embase[tiab] OR pubmed[tiab] OR cochrane[tiab] OR psycinfo[tiab] OR psychlit[tiab] OR CINAHL[tiab] OR scopus[tiab]))) OR (meta-analy*[tiab] OR metaanaly*[tiab] OR meta-synthes*[tiab] OR metasyn…	(("peer group" [mesh] OR "Social Support" [mesh]) OR ("Support, Social" [tiab] OR "Social Care" [tiab] OR "Care Social" [tiab] OR "Online Social Support*" [tiab] OR "Social Support, Online" [tiab] OR "Support, Online Social" [tiab] OR "Perceived Social Support*" [tiab] OR "Social Support, Perceived" [tiab] OR "Social Supports, Perceived" [tiab] OR "Support, Perceived Social" [tiab] OR "peer suppo…	(2017:2022[pdat])	Unanswered		Divanoglou A, Georgiou M. Perceived effectiveness and mechanisms of community peer-based programmes for Spinal Cord Injuries-a systematic review of qualitative findings. Spinal Cord. 2017 Mar;55(3):225-234. doi: 10.1038/sc.2016.147. Epub 2016 Nov 15. PMID: 27845356.; Barclay L, Hilton GM. A scoping review of peer-led interventions following spinal cord injury. Spinal Cord. 2019 Aug;57(8):626-635.…	None of the 7 reviews answered the RQ, but 2 reviews provide initial evidence.
VAR06_30	Mental health and relationships	How can close relatives best support people with spinal cord injury?	Hur kan närstående på bästa sätt ge stöd till personer som har en ryggmärgsskada?	2022-04-04	230	(((("Spinal Cord Injuries"[Mesh] OR "Spinal Cord Ischemia"[Mesh] OR "Central Cord Syndrome"[Mesh] OR "Paraplegia"[Mesh] OR "Quadriplegia"[Mesh]) OR (myelopathy[tiab] AND (traumatic[tiab] or post-traumatic[tiab]))) OR (spinal cord[tiab] AND (contusion[tiab] OR laceration[tiab] OR transaction[tiab] OR trauma[tiab] OR ischemia[tiab] OR injur*[tiab] OR damag*[tiab] OR lesion*[tiab]))) OR (central cor…	(((Meta-Analysis[Publication Type] OR Meta-Analysis as Topic[Mesh] OR Systematic Review[Publication Type]) OR (systematic[sb])) OR ((review[tiab] OR reviews[tiab]) AND (search*[tiab]) AND (medline[tiab] OR embase[tiab] OR pubmed[tiab] OR cochrane[tiab] OR psycinfo[tiab] OR psychlit[tiab] OR CINAHL[tiab] OR scopus[tiab]))) OR (meta-analy*[tiab] OR metaanaly*[tiab] OR meta-synthes*[tiab] OR metasyn…	((family [mesh] OR spouses [mesh] OR “Child of Impaired Parents” [mesh] OR Siblings [mesh] OR parents [mesh] OR friends [mesh] OR ”Interpersonal Relations” [mesh] OR child [mesh] OR minors [mesh] OR adolescent [mesh] or “Child, Preschool” [mesh]) OR (“Interpersonal Relations” [tiab] OR child [tiab] OR minors [tiab] OR adolescent [tiab] or “Child, Preschool” [tiab] OR friends [tiab] OR ”Community …	(2017:2022[pdat])	Unanswered		Unger J, Singh H, Mansfield A, Hitzig SL, Lenton E, Musselman KE. The experiences of physical rehabilitation in individuals with spinal cord injuries: a qualitative thematic synthesis. Disabil Rehabil. 2019 Jun;41(12):1367-1383. doi: 10.1080/09638288.2018.1425745. Epub 2018 Jan 15. PMID: 29334811.	None of the 230 reviews answered the RQ, but 1 review provides initial evidence.
VAR06_28	Mental health and relationships	How does spinal cord injury affect people’s scope for building a family in terms, for example, of fertility, conception, pregnancy and parenthood?	Hur påverkar en ryggmärgsskada möjligheten till familjebildning, till exempel fertilitet, befruktning, graviditet och föräldraskap?	2022-04-04	27	(((("Spinal Cord Injuries"[Mesh] OR "Spinal Cord Ischemia"[Mesh] OR "Central Cord Syndrome"[Mesh] OR "Paraplegia"[Mesh] OR "Quadriplegia"[Mesh]) OR (myelopathy[tiab] AND (traumatic[tiab] or post-traumatic[tiab]))) OR (spinal cord[tiab] AND (contusion[tiab] OR laceration[tiab] OR transaction[tiab] OR trauma[tiab] OR ischemia[tiab] OR injur*[tiab] OR damag*[tiab] OR lesion*[tiab]))) OR (central cor…	(((Meta-Analysis[Publication Type] OR Meta-Analysis as Topic[Mesh] OR Systematic Review[Publication Type]) OR (systematic[sb])) OR ((review[tiab] OR reviews[tiab]) AND (search*[tiab]) AND (medline[tiab] OR embase[tiab] OR pubmed[tiab] OR cochrane[tiab] OR psycinfo[tiab] OR psychlit[tiab] OR CINAHL[tiab] OR scopus[tiab]))) OR (meta-analy*[tiab] OR metaanaly*[tiab] OR meta-synthes*[tiab] OR metasyn…	(((“Sexual Health” [mesh] OR “Sexology” [mesh] OR “Sex Counseling” [mesh] OR “Sex Education” [mesh] OR “Sexual Dysfunction, Physiological” [mesh]) OR (“Sexual Health” [tiab] OR “Sexology” [tiab] OR “Sex Counseling” [tiab] OR “Sex Education” [tiab] OR “Sexual Dysfunction, Physiological” [tiab] OR “Health, Sexual” [tiab] OR “Counseling, Sex” [tiab] OR “Counselings, Sex” [tiab] OR “Sex Counselings” …	(2017:2022[pdat])	Unanswered		Wendel MP, Whittington JR, Pagan ME, Whitcombe DD, Pates JA, McCarthy RE, Magann EF. Preconception, Antepartum, and Peripartum Care for the Woman With a Spinal Cord Injury: A Review of the Literature. Obstet Gynecol Surv. 2021 Mar;76(3):159-165. doi: 10.1097/OGX.0000000000000868. PMID: 33783544.	None of the 27 reviews answered the RQ, but 1 review provides initial evidence.
VAR06_25	Mental health and relationships	After spinal cord injury, how is a person's ability to adjust in practical terms affected by various kinds of support, technical aids and treatment?	Hur påverkar olika sorters stöd, hjälpmedel och behandling förmågan att klara den praktiska omorienteringen efter att en person har fått en ryggmärgsskada?	2022-03-29	21	(((("Spinal Cord Injuries"[Mesh] OR "Spinal Cord Ischemia"[Mesh] OR "Central Cord Syndrome"[Mesh] OR "Paraplegia"[Mesh] OR "Quadriplegia"[Mesh]) OR (myelopathy[tiab] AND (traumatic[tiab] or post-traumatic[tiab]))) OR (spinal cord[tiab] AND (contusion[tiab] OR laceration[tiab] OR transaction[tiab] OR trauma[tiab] OR ischemia[tiab] OR injur*[tiab] OR damag*[tiab] OR lesion*[tiab]))) OR (central cor…	(((Meta-Analysis[Publication Type] OR Meta-Analysis as Topic[Mesh] OR Systematic Review[Publication Type]) OR (systematic[sb])) OR ((review[tiab] OR reviews[tiab]) AND (search*[tiab]) AND (medline[tiab] OR embase[tiab] OR pubmed[tiab] OR cochrane[tiab] OR psycinfo[tiab] OR psychlit[tiab] OR CINAHL[tiab] OR scopus[tiab]))) OR (meta-analy*[tiab] OR metaanaly*[tiab] OR meta-synthes*[tiab] OR metasyn…	(("Resilience, Psychological" [mesh] OR "Adaptation, Psychological" [mesh] OR "Social Adjustment" [mesh]) OR ("Psychological Resilienc*" [tiab] OR "Resiliency, Psychological" [tiab] OR "Resilience, psychological" [tiab] OR "Adaptation, Psychologic*" [tiab] OR "Psychologic Adaptation" [tiab] OR "Psychological Adaptation" [tiab] OR "Adjustment" [tiab] OR "Coping Behavior*" [tiab] OR "Behavior, Copi…	(2017:2022[pdat])	Unanswered			None of the 21 reviews answered the RQ.
VAR06_31	Mental health and relationships	How are children affected by having a parent with spinal cord injury?	Hur påverkas barn av att en förälder har en ryggmärgsskada?	2022-04-04	230	(((("Spinal Cord Injuries"[Mesh] OR "Spinal Cord Ischemia"[Mesh] OR "Central Cord Syndrome"[Mesh] OR "Paraplegia"[Mesh] OR "Quadriplegia"[Mesh]) OR (myelopathy[tiab] AND (traumatic[tiab] or post-traumatic[tiab]))) OR (spinal cord[tiab] AND (contusion[tiab] OR laceration[tiab] OR transaction[tiab] OR trauma[tiab] OR ischemia[tiab] OR injur*[tiab] OR damag*[tiab] OR lesion*[tiab]))) OR (central cor…	(((Meta-Analysis[Publication Type] OR Meta-Analysis as Topic[Mesh] OR Systematic Review[Publication Type]) OR (systematic[sb])) OR ((review[tiab] OR reviews[tiab]) AND (search*[tiab]) AND (medline[tiab] OR embase[tiab] OR pubmed[tiab] OR cochrane[tiab] OR psycinfo[tiab] OR psychlit[tiab] OR CINAHL[tiab] OR scopus[tiab]))) OR (meta-analy*[tiab] OR metaanaly*[tiab] OR meta-synthes*[tiab] OR metasyn…	((family [mesh] OR spouses [mesh] OR “Child of Impaired Parents” [mesh] OR Siblings [mesh] OR parents [mesh] OR friends [mesh] OR ”Interpersonal Relations” [mesh] OR child [mesh] OR minors [mesh] OR adolescent [mesh] or “Child, Preschool” [mesh]) OR (“Interpersonal Relations” [tiab] OR child [tiab] OR minors [tiab] OR adolescent [tiab] or “Child, Preschool” [tiab] OR friends [tiab] OR ”Community …	(2017:2022[pdat])	Unanswered			None of the 230 reviews answered the RQ.
VAR06_33	Mental health and relationships	For people with spinal cord injury or their partners, what is being in a close relationship like?	Hur är det att vara i en nära relation för eller med personer som har en ryggmärgsskada?	2022-04-04	3	(((("Spinal Cord Injuries"[Mesh] OR "Spinal Cord Ischemia"[Mesh] OR "Central Cord Syndrome"[Mesh] OR "Paraplegia"[Mesh] OR "Quadriplegia"[Mesh]) OR (myelopathy[tiab] AND (traumatic[tiab] or post-traumatic[tiab]))) OR (spinal cord[tiab] AND (contusion[tiab] OR laceration[tiab] OR transaction[tiab] OR trauma[tiab] OR ischemia[tiab] OR injur*[tiab] OR damag*[tiab] OR lesion*[tiab]))) OR (central cor…	(((Meta-Analysis[Publication Type] OR Meta-Analysis as Topic[Mesh] OR Systematic Review[Publication Type]) OR (systematic[sb])) OR ((review[tiab] OR reviews[tiab]) AND (search*[tiab]) AND (medline[tiab] OR embase[tiab] OR pubmed[tiab] OR cochrane[tiab] OR psycinfo[tiab] OR psychlit[tiab] OR CINAHL[tiab] OR scopus[tiab]))) OR (meta-analy*[tiab] OR metaanaly*[tiab] OR meta-synthes*[tiab] OR metasyn…	(("Spouses" [mesh] OR “Interpersonal Relations” [mesh]) OR ("Spouse*" [tiab] OR "Married Person*" [tiab] "Person, Married" [tiab] OR "Persons, Married" [tiab] OR "Husband*" [tiab] OR "Domestic Partner*" [tiab] OR "Partner, Domestic" [tiab] OR "Partners, Domestic" [tiab] OR "Spousal Notification" [tiab] OR "Notification, Spousal" [tiab] OR "Wives" [tiab] OR "Wife" [tiab] OR “Interpersonal Relation…	(2017:2022[pdat])	Unanswered			None of the 3 reviews answered the RQ.
VAR06_27	Mental health and relationships	In what ways can people with spinal cord injury masturbate and have sex, and what kinds of support and treatment in terms of their sexuality are effective?	På vilka sätt kan en person som har en ryggmärgsskada ha sex med sig själv och andra? Vilken typ av stöd och behandling är effektiv i sexuella situationer för personer som har en ryggmärgsskada?	2022-04-04	14	(((("Spinal Cord Injuries"[Mesh] OR "Spinal Cord Ischemia"[Mesh] OR "Central Cord Syndrome"[Mesh] OR "Paraplegia"[Mesh] OR "Quadriplegia"[Mesh]) OR (myelopathy[tiab] AND (traumatic[tiab] or post-traumatic[tiab]))) OR (spinal cord[tiab] AND (contusion[tiab] OR laceration[tiab] OR transaction[tiab] OR trauma[tiab] OR ischemia[tiab] OR injur*[tiab] OR damag*[tiab] OR lesion*[tiab]))) OR (central cor…	(((Meta-Analysis[Publication Type] OR Meta-Analysis as Topic[Mesh] OR Systematic Review[Publication Type]) OR (systematic[sb])) OR ((review[tiab] OR reviews[tiab]) AND (search*[tiab]) AND (medline[tiab] OR embase[tiab] OR pubmed[tiab] OR cochrane[tiab] OR psycinfo[tiab] OR psychlit[tiab] OR CINAHL[tiab] OR scopus[tiab]))) OR (meta-analy*[tiab] OR metaanaly*[tiab] OR meta-synthes*[tiab] OR metasyn…	((“Sexual Health” [mesh] OR “Sexology” [mesh] OR “Sex Counseling” [mesh] OR “Sex Education” [mesh] OR “Sexual Dysfunction, Physiological” [mesh]) OR (“Sexual Health” [tiab] OR “Sexology” [tiab] OR “Sex Counseling” [tiab] OR “Sex Education” [tiab] OR “Sexual Dysfunction, Physiological” [tiab] OR “Health, Sexual” [tiab] OR “Counseling, Sex” [tiab] OR “Counselings, Sex” [tiab] OR “Sex Counselings” […	(2017:2022[pdat])	Unanswered		Afferi L, Pannek J, Louis Burnett A, Razaname C, Tzanoulinou S, Bobela W, da Silva RAF, Sturny M, Stergiopulos N, Cornelius J, Moschini M, Iselin C, Salonia A, Mattei A, Mordasini L. Performance and safety of treatment options for erectile dysfunction in patients with spinal cord injury: A review of the literature. Andrology. 2020 Nov;8(6):1660-1673. doi: 10.1111/andr.12878. Epub 2020 Aug 19. PMI…	None of the 14 reviews answered the RQ, but 4 reviews provide initial evidence.
VAR06_23	Mental health and relationships	What factors are important in enabling people with spinal cord injury to start, or return to, work or studies?	Vilka faktorer är viktiga för att personer som har en ryggmärgsskada ska kunna börja med eller återgå till arbete eller studier?	2022-03-29	23	(((("Spinal Cord Injuries"[Mesh] OR "Spinal Cord Ischemia"[Mesh] OR "Central Cord Syndrome"[Mesh] OR "Paraplegia"[Mesh] OR "Quadriplegia"[Mesh]) OR (myelopathy[tiab] AND (traumatic[tiab] or post-traumatic[tiab]))) OR (spinal cord[tiab] AND (contusion[tiab] OR laceration[tiab] OR transaction[tiab] OR trauma[tiab] OR ischemia[tiab] OR injur*[tiab] OR damag*[tiab] OR lesion*[tiab]))) OR (central cor…	(((Meta-Analysis[Publication Type] OR Meta-Analysis as Topic[Mesh] OR Systematic Review[Publication Type]) OR (systematic[sb])) OR ((review[tiab] OR reviews[tiab]) AND (search*[tiab]) AND (medline[tiab] OR embase[tiab] OR pubmed[tiab] OR cochrane[tiab] OR psycinfo[tiab] OR psychlit[tiab] OR CINAHL[tiab] OR scopus[tiab]))) OR (meta-analy*[tiab] OR metaanaly*[tiab] OR meta-synthes*[tiab] OR metasyn…	(("Occupations" [Mesh]) OR ("Occupation*" [tiab] OR "Vocation*" [tiab] OR "Return to work" [tiab] OR "employment*" [tiab]))	(2017:2022[pdat])	Unanswered		Dunn JA, Hackney JJ, Martin RA, Tietjens D, Young T, Bourke JA, Snell DL, Nunnerley JL, Hall A, Derrett S. Development of a Programme Theory for Early Intervention Vocational Rehabilitation: A Realist Literature Review. J Occup Rehabil. 2021 Dec;31(4):730-743. doi: 10.1007/s10926-021-10000-z. Epub 2021 Sep 15. PMID: 34524575; Hilton G, Unsworth C, Murphy G. The experience of attempting to return …	None of the 23 reviews answered the RQ, but 3 reviews provide initial evidence.
VAR06_32	Mental health and relationships	What methods are effective in inspiring people with spinal cord injury to try new activities?	Vilka metoder är effektiva för att inspirera personer som har en ryggmärgsskada att pröva nya aktiviteter?	2022-04-04	43	(((("Spinal Cord Injuries"[Mesh] OR "Spinal Cord Ischemia"[Mesh] OR "Central Cord Syndrome"[Mesh] OR "Paraplegia"[Mesh] OR "Quadriplegia"[Mesh]) OR (myelopathy[tiab] AND (traumatic[tiab] or post-traumatic[tiab]))) OR (spinal cord[tiab] AND (contusion[tiab] OR laceration[tiab] OR transaction[tiab] OR trauma[tiab] OR ischemia[tiab] OR injur*[tiab] OR damag*[tiab] OR lesion*[tiab]))) OR (central cor…	(((Meta-Analysis[Publication Type] OR Meta-Analysis as Topic[Mesh] OR Systematic Review[Publication Type]) OR (systematic[sb])) OR ((review[tiab] OR reviews[tiab]) AND (search*[tiab]) AND (medline[tiab] OR embase[tiab] OR pubmed[tiab] OR cochrane[tiab] OR psycinfo[tiab] OR psychlit[tiab] OR CINAHL[tiab] OR scopus[tiab]))) OR (meta-analy*[tiab] OR metaanaly*[tiab] OR meta-synthes*[tiab] OR metasyn…	((“Leisure Activities” [mesh] OR Hobbies [mesh] OR Recreation* [mesh]) OR (”Leisure Activit*” [tiab] OR Hobby [tiab] OR Hobbies [tiab] OR Recreation* [tiab]))	(2017:2022[pdat])	Unanswered			None of the 43 reviews answered the RQ.
VAR06_29	Mental health and relationships	What kinds of support do close relatives of people with spinal cord injury need?	Vilken sorts stöd behöver närstående till personer som har en ryggmärgsskada?	2022-04-04	230	(((("Spinal Cord Injuries"[Mesh] OR "Spinal Cord Ischemia"[Mesh] OR "Central Cord Syndrome"[Mesh] OR "Paraplegia"[Mesh] OR "Quadriplegia"[Mesh]) OR (myelopathy[tiab] AND (traumatic[tiab] or post-traumatic[tiab]))) OR (spinal cord[tiab] AND (contusion[tiab] OR laceration[tiab] OR transaction[tiab] OR trauma[tiab] OR ischemia[tiab] OR injur*[tiab] OR damag*[tiab] OR lesion*[tiab]))) OR (central cor…	(((Meta-Analysis[Publication Type] OR Meta-Analysis as Topic[Mesh] OR Systematic Review[Publication Type]) OR (systematic[sb])) OR ((review[tiab] OR reviews[tiab]) AND (search*[tiab]) AND (medline[tiab] OR embase[tiab] OR pubmed[tiab] OR cochrane[tiab] OR psycinfo[tiab] OR psychlit[tiab] OR CINAHL[tiab] OR scopus[tiab]))) OR (meta-analy*[tiab] OR metaanaly*[tiab] OR meta-synthes*[tiab] OR metasyn…	((family [mesh] OR spouses [mesh] OR “Child of Impaired Parents” [mesh] OR Siblings [mesh] OR parents [mesh] OR friends [mesh] OR ”Interpersonal Relations” [mesh] OR child [mesh] OR minors [mesh] OR adolescent [mesh] or “Child, Preschool” [mesh]) OR (“Interpersonal Relations” [tiab] OR child [tiab] OR minors [tiab] OR adolescent [tiab] or “Child, Preschool” [tiab] OR friends [tiab] OR ”Community …	(2017:2022[pdat])	Unanswered		McKay RC, Wuerstl KR, Casemore S, Clarke TY, McBride CB, Gainforth HL. Guidance for behavioural interventions aiming to support family support providers of people with spinal cord injury: A scoping review. Soc Sci Med. 2020 Feb;246:112456. doi: 10.1016/j.socscimed.2019.112456. Epub 2019 Aug 9. PMID: 31958615.	None of the 230 reviews answered the RQ, but 1 review provides initial evidence.
VAR06_24	Mental health and relationships	What kinds of help and treatment are effective in helping people to cope with their new life situation, and to find ways of enjoying life, after spinal cord injury?	Vilken typ av stöd och behandling är effektiv för att hantera sin nya livssituation och förutsättningar samt hitta sätt att leva ett liv man trivs med efter en ryggmärgsskada?	2022-03-27	14	(((("Spinal Cord Injuries"[Mesh] OR "Spinal Cord Ischemia"[Mesh] OR "Central Cord Syndrome"[Mesh] OR "Paraplegia"[Mesh] OR "Quadriplegia"[Mesh]) OR (myelopathy[tiab] AND (traumatic[tiab] or post-traumatic[tiab]))) OR (spinal cord[tiab] AND (contusion[tiab] OR laceration[tiab] OR transaction[tiab] OR trauma[tiab] OR ischemia[tiab] OR injur*[tiab] OR damag*[tiab] OR lesion*[tiab]))) OR (central cor…	(((Meta-Analysis[Publication Type] OR Meta-Analysis as Topic[Mesh] OR Systematic Review[Publication Type]) OR (systematic[sb])) OR ((review[tiab] OR reviews[tiab]) AND (search*[tiab]) AND (medline[tiab] OR embase[tiab] OR pubmed[tiab] OR cochrane[tiab] OR psycinfo[tiab] OR psychlit[tiab] OR CINAHL[tiab] OR scopus[tiab]))) OR (meta-analy*[tiab] OR metaanaly*[tiab] OR meta-synthes*[tiab] OR metasyn…	((“Resilience, Psychological” [mesh] OR “Adaptation, Psychological” [mesh] OR “Social Adjustment” [mesh]) OR (“Psychological Resilienc*” [tiab] OR “Resiliency, Psychological” [tiab] OR “Resilience, psychological” [tiab] OR “Adaptation, Psychologic*” [tiab] OR “Psychologic Adaptation” [tiab] OR “Psychological Adaptation” [tiab] OR “Adjustment” [tiab] OR “Coping Behavior*” [tiab] OR “Behavior, Copi…	(2017:2022[pdat])	Unanswered		Li Y, Bressington D, Chien WT. Systematic Review of Psychosocial Interventions for People With Spinal Cord Injury During Inpatient Rehabilitation: Implications for Evidence-Based Practice. Worldviews Evid Based Nurs. 2017 Dec;14(6):499-506. doi: 10.1111/wvn.12238. Epub 2017 Jul 29. PMID: 28755491.	None of the 14 reviews answered the RQ, but 1 review provides initial evidence.
VAR06_36	Community support and assistance	After spinal cord injury, how do various technical aids affect people’s ability to become or be independent?	Hur påverkar olika hjälpmedel förmågan att bli eller vara självständig efter en ryggmärgsskada?	2022-03-27	18	(((("Spinal Cord Injuries"[Mesh] OR "Spinal Cord Ischemia"[Mesh] OR "Central Cord Syndrome"[Mesh] OR "Paraplegia"[Mesh] OR "Quadriplegia"[Mesh]) OR (myelopathy[tiab] AND (traumatic[tiab] or post-traumatic[tiab]))) OR (spinal cord[tiab] AND (contusion[tiab] OR laceration[tiab] OR transaction[tiab] OR trauma[tiab] OR ischemia[tiab] OR injur*[tiab] OR damag*[tiab] OR lesion*[tiab]))) OR (central cor…	(((Meta-Analysis[Publication Type] OR Meta-Analysis as Topic[Mesh] OR Systematic Review[Publication Type]) OR (systematic[sb])) OR ((review[tiab] OR reviews[tiab]) AND (search*[tiab]) AND (medline[tiab] OR embase[tiab] OR pubmed[tiab] OR cochrane[tiab] OR psycinfo[tiab] OR psychlit[tiab] OR CINAHL[tiab] OR scopus[tiab]))) OR (meta-analy*[tiab] OR metaanaly*[tiab] OR meta-synthes*[tiab] OR metasyn…	(("Self-Help Devices" [mesh]) OR ("Self-Help Device*" [tiab] OR "Self help device*" [tiab] OR "Device, Self-Help" [tiab] OR "Device, Self Help" [tiab] OR "Devices, Self-Help" [tiab] OR "Devices, Self Help" [tiab] OR "Assistive Technolog*" [tiab] OR "Technologies, Assistive" [tiab] OR "Technology, Assistive" [tiab] OR "Assistive Device*" [tiab] OR "Device, Assistive" [tiab] OR "Devices, Assistive"…	(2017:2022[pdat])	Unanswered			None of the 18 reviews answered the RQ.
VAR06_35	Community support and assistance	How are people with spinal cord injury affected by limitations in personal care assistance, home care, municipal home health care and similar services? Is their ability to manage basic personal hygiene affected?	Hur påverkas personer som har en ryggmärgsskada av begränsningar inom personlig assistans, hemtjänst, kommunal hemsjukvård och liknande? Påverkas möjligheten att sköta den basala hygienen?	2022-03-27	11	(((("Spinal Cord Injuries"[Mesh] OR "Spinal Cord Ischemia"[Mesh] OR "Central Cord Syndrome"[Mesh] OR "Paraplegia"[Mesh] OR "Quadriplegia"[Mesh]) OR (myelopathy[tiab] AND (traumatic[tiab] or post-traumatic[tiab]))) OR (spinal cord[tiab] AND (contusion[tiab] OR laceration[tiab] OR transaction[tiab] OR trauma[tiab] OR ischemia[tiab] OR injur*[tiab] OR damag*[tiab] OR lesion*[tiab]))) OR (central cor…	(((Meta-Analysis[Publication Type] OR Meta-Analysis as Topic[Mesh] OR Systematic Review[Publication Type]) OR (systematic[sb])) OR ((review[tiab] OR reviews[tiab]) AND (search*[tiab]) AND (medline[tiab] OR embase[tiab] OR pubmed[tiab] OR cochrane[tiab] OR psycinfo[tiab] OR psychlit[tiab] OR CINAHL[tiab] OR scopus[tiab]))) OR (meta-analy*[tiab] OR metaanaly*[tiab] OR meta-synthes*[tiab] OR metasyn…	((“Homemaker Services” [mesh] OR “Caregivers” [mesh]) OR (“Homemaker service*” [tiab] OR “Services, Homemaker” [tiab] OR “Service, Homemaker” [tiab] OR “Caregiver*” [tiab] OR “Carer*” [tiab] OR “Care Giver*” [tiab] OR “Spouse Caregiver*” [tiab] OR “Caregiver, Spouse” [tiab] OR “Caregivers, Spouse” [tiab] OR “Family Caregiver*” [tiab] OR “Caregiver, Family” [tiab] OR “Caregivers, Family” [tiab] OR…	(2017:2022[pdat])	Unanswered			None of the 11 reviews answered the RQ.
VAR06_34	Community support and assistance	The Swedish Act concerning support and service for persons with certain functional impairments (LSS) applies to the under-65s. What are the implications of this restriction for people with spinal cord injury when they turn 65, and for those who get spinal cord injury in old age?	Lagen om stöd och service till vissa funktionshindrade (LSS) gäller personer under 65 år. Vilka konsekvenser får denna begränsning för personer som har en ryggmärgsskada när de fyller 65 och för personer som får en ryggmärgsskada efter att de har fyllt 65?	2022-03-27	24	(((("Spinal Cord Injuries"[Mesh] OR "Spinal Cord Ischemia"[Mesh] OR "Central Cord Syndrome"[Mesh] OR "Paraplegia"[Mesh] OR "Quadriplegia"[Mesh]) OR (myelopathy[tiab] AND (traumatic[tiab] or post-traumatic[tiab]))) OR (spinal cord[tiab] AND (contusion[tiab] OR laceration[tiab] OR transaction[tiab] OR trauma[tiab] OR ischemia[tiab] OR injur*[tiab] OR damag*[tiab] OR lesion*[tiab]))) OR (central cor…	(((Meta-Analysis[Publication Type] OR Meta-Analysis as Topic[Mesh] OR Systematic Review[Publication Type]) OR (systematic[sb])) OR ((review[tiab] OR reviews[tiab]) AND (search*[tiab]) AND (medline[tiab] OR embase[tiab] OR pubmed[tiab] OR cochrane[tiab] OR psycinfo[tiab] OR psychlit[tiab] OR CINAHL[tiab] OR scopus[tiab]))) OR (meta-analy*[tiab] OR metaanaly*[tiab] OR meta-synthes*[tiab] OR metasyn…	(("Aging" [mesh]) OR ("Aging" [tiab] OR "Senescence" [tiab] OR "Biological Aging" [tiab] OR "Aging, Biological" [tiab] OR "Act" [tiab] OR "Legislation" [tiab]))	(2017:2022[pdat])	Unanswered			None of the 24 reviews answered the RQ.
VAR06_37	Community support and assistance	What factors are important in exerting effective influence to improve transport for people with disabilities?	Vilka faktorer är viktiga för att effektivt kunna påverka till förbättring av transporter för personer med funktionsnedsättning?	2022-03-27	36	(((("Spinal Cord Injuries"[Mesh] OR "Spinal Cord Ischemia"[Mesh] OR "Central Cord Syndrome"[Mesh] OR "Paraplegia"[Mesh] OR "Quadriplegia"[Mesh]) OR (myelopathy[tiab] AND (traumatic[tiab] or post-traumatic[tiab]))) OR (spinal cord[tiab] AND (contusion[tiab] OR laceration[tiab] OR transaction[tiab] OR trauma[tiab] OR ischemia[tiab] OR injur*[tiab] OR damag*[tiab] OR lesion*[tiab]))) OR (central cor…	(((Meta-Analysis[Publication Type] OR Meta-Analysis as Topic[Mesh] OR Systematic Review[Publication Type]) OR (systematic[sb])) OR ((review[tiab] OR reviews[tiab]) AND (search*[tiab]) AND (medline[tiab] OR embase[tiab] OR pubmed[tiab] OR cochrane[tiab] OR psycinfo[tiab] OR psychlit[tiab] OR CINAHL[tiab] OR scopus[tiab]))) OR (meta-analy*[tiab] OR metaanaly*[tiab] OR meta-synthes*[tiab] OR metasyn…	("Transport*" [tiab] OR "travels" OR "vehicle*" OR "bus" [tiab] OR "car" [tiab] OR "boat*" [tiab] OR "flight" [tiab] OR "airplane*" [tiab])	(2017:2022[pdat])	Unanswered			None of the 36 reviews answered the RQ.
VAR06_41	Care and rehabilitation	For people with spinal cord injury, what kinds of specialist care, from the emergency stage to rehabilitation and lifelong follow-up, should be available?	Hur bör den specialiserade vården se ut för personer som har en ryggmärgsskada? Från akutskede till rehabilitering och livslånga uppföljningar.	2022-03-310	31	(((("Spinal Cord Injuries"[Mesh] OR "Spinal Cord Ischemia"[Mesh] OR "Central Cord Syndrome"[Mesh] OR "Paraplegia"[Mesh] OR "Quadriplegia"[Mesh]) OR (myelopathy[tiab] AND (traumatic[tiab] or post-traumatic[tiab]))) OR (spinal cord[tiab] AND (contusion[tiab] OR laceration[tiab] OR transaction[tiab] OR trauma[tiab] OR ischemia[tiab] OR injur*[tiab] OR damag*[tiab] OR lesion*[tiab]))) OR (central cor…	(((Meta-Analysis[Publication Type] OR Meta-Analysis as Topic[Mesh] OR Systematic Review[Publication Type]) OR (systematic[sb])) OR ((review[tiab] OR reviews[tiab]) AND (search*[tiab]) AND (medline[tiab] OR embase[tiab] OR pubmed[tiab] OR cochrane[tiab] OR psycinfo[tiab] OR psychlit[tiab] OR CINAHL[tiab] OR scopus[tiab]))) OR (meta-analy*[tiab] OR metaanaly*[tiab] OR meta-synthes*[tiab] OR metasyn…	((("Rehabilitation" [mesh]) OR ("rehabilitation" [tiab] OR "habilitation" [tiab])) AND (("Inpatients" [mesh] OR "hospitalization" [mesh] OR "Hospitals, Rehabilitation" [mesh]) OR ("Inpatient*" [tiab] OR "hospitalization" [tiab] OR "Hospitals, Rehabilitation" [tiab] OR "Rehabilitation Hospital*" [tiab]))) OR ((Benchmarking [mesh]) OR (Best Practice Analysis [tiab] OR Analysis, Best Practice [tiab]…	(2017:2022[pdat])	Unanswered		Gopal A, Hsu WY, Allen DD, Bove R. Remote Assessments of Hand Function in Neurological Disorders: Systematic Review. JMIR Rehabil Assist Technol. 2022 Mar 9;9(1):e33157. doi: 10.2196/33157. PMID: 35262502; PMCID: PMC8943610.; Pisegna J, Anderson S, Krok-Schoen JL. Occupational Therapy Interventions to Address Depressive and Anxiety Symptoms in the Physical Disability Inpatient Rehabilitation Sett…	None of the 31 reviews answered the RQ, but 8 reviews provide initial evidence.
#N/A	Care and rehabilitation	#N/A	Hur får personer som har en icke-traumatisk ryggmärgsskada tillgång till Care and rehabilitation som motsvarar den som personer som har en traumatisk ryggmärgsskada får?	2022-03-30	2	(((("Spinal Cord Injuries"[Mesh] OR "Spinal Cord Ischemia"[Mesh] OR "Central Cord Syndrome"[Mesh] OR "Paraplegia"[Mesh] OR "Quadriplegia"[Mesh]) OR (myelopathy[tiab] AND (traumatic[tiab] or post-traumatic[tiab]))) OR (spinal cord[tiab] AND (contusion[tiab] OR laceration[tiab] OR transaction[tiab] OR trauma[tiab] OR ischemia[tiab] OR injur*[tiab] OR damag*[tiab] OR lesion*[tiab]))) OR (central cor…	(((Meta-Analysis[Publication Type] OR Meta-Analysis as Topic[Mesh] OR Systematic Review[Publication Type]) OR (systematic[sb])) OR ((review[tiab] OR reviews[tiab]) AND (search*[tiab]) AND (medline[tiab] OR embase[tiab] OR pubmed[tiab] OR cochrane[tiab] OR psycinfo[tiab] OR psychlit[tiab] OR CINAHL[tiab] OR scopus[tiab]))) OR (meta-analy*[tiab] OR metaanaly*[tiab] OR meta-synthes*[tiab] OR metasyn…	(("Health Services Accessibility" [mesh] OR "Health Equity" [mesh]) OR ("Health Services Accessibility" [tiab] OR "Health Equity" [tiab]))	(2017:2022[pdat])	Unanswered			None of the 2 reviews answered the RQ.
VAR06_45	Care and rehabilitation	How can the care services implement new research findings in their activities?	Hur kan vården göra för att implementera ny forskning i sin verksamhet?	2022-03-29	36	(((("Spinal Cord Injuries"[Mesh] OR "Spinal Cord Ischemia"[Mesh] OR "Central Cord Syndrome"[Mesh] OR "Paraplegia"[Mesh] OR "Quadriplegia"[Mesh]) OR (myelopathy[tiab] AND (traumatic[tiab] or post-traumatic[tiab]))) OR (spinal cord[tiab] AND (contusion[tiab] OR laceration[tiab] OR transaction[tiab] OR trauma[tiab] OR ischemia[tiab] OR injur*[tiab] OR damag*[tiab] OR lesion*[tiab]))) OR (central cor…	(((Meta-Analysis[Publication Type] OR Meta-Analysis as Topic[Mesh] OR Systematic Review[Publication Type]) OR (systematic[sb])) OR ((review[tiab] OR reviews[tiab]) AND (search*[tiab]) AND (medline[tiab] OR embase[tiab] OR pubmed[tiab] OR cochrane[tiab] OR psycinfo[tiab] OR psychlit[tiab] OR CINAHL[tiab] OR scopus[tiab]))) OR (meta-analy*[tiab] OR metaanaly*[tiab] OR meta-synthes*[tiab] OR metasyn…	((”Implementation Science” [mesh] OR “Diffusion of Innovation” [mesh] OR Communication [mesh] OR “Evidence-Based Practice” [mesh]) OR (”Implementation Science*” [tiab] “Diffusion of Innovation*” [tiab] OR Communication* [tiab] OR “Evidence-Based Practice” [tiab] OR “Evidence Based Health*” [tiab] OR “Evidence Based Management, Health Care” [tiab] OR “Evidence Based Management, Healthcare” [tiab] …	(2017:2022[pdat])	Unanswered			None of the 36 reviews answered the RQ.
VAR06_40	Care and rehabilitation	How can the care services lacking specialist expertise in spinal cord injuries best respond to people with these injuries and meet their needs? (For example, local health centres and other primary care facilities, or the care services in other specialist areas.)	Hur kan vården som inte är specialiserad på ryggmärgsskador på bästa sätt möta personer som har en ryggmärgsskada och deras behov? Till exempel vårdcentraler och annan primärvård eller specialiserad vård inom andra områden än ryggmärgsskador.	2022-04-01	37	(((("Spinal Cord Injuries"[Mesh] OR "Spinal Cord Ischemia"[Mesh] OR "Central Cord Syndrome"[Mesh] OR "Paraplegia"[Mesh] OR "Quadriplegia"[Mesh]) OR (myelopathy[tiab] AND (traumatic[tiab] or post-traumatic[tiab]))) OR (spinal cord[tiab] AND (contusion[tiab] OR laceration[tiab] OR transaction[tiab] OR trauma[tiab] OR ischemia[tiab] OR injur*[tiab] OR damag*[tiab] OR lesion*[tiab]))) OR (central cor…	(((Meta-Analysis[Publication Type] OR Meta-Analysis as Topic[Mesh] OR Systematic Review[Publication Type]) OR (systematic[sb])) OR ((review[tiab] OR reviews[tiab]) AND (search*[tiab]) AND (medline[tiab] OR embase[tiab] OR pubmed[tiab] OR cochrane[tiab] OR psycinfo[tiab] OR psychlit[tiab] OR CINAHL[tiab] OR scopus[tiab]))) OR (meta-analy*[tiab] OR metaanaly*[tiab] OR meta-synthes*[tiab] OR metasyn…	((Multimorbidity [mesh] OR Comorbidity [mesh]) OR (Multimorbidity [tiab] OR Comorbidity [tiab])) OR ((Best Practice Analysis [tiab] OR Analysis, Best Practice [tiab] OR Benchmark* [tiab] OR Metrics [tiab] OR Benchmark* [tiab] OR Health Care Benchmarking [tiab] OR Healthcare Benchmarking [tiab])) OR (("Primary Health Care" [mesh]) OR("Primary Health Care" [tiab] OR "Care, Primary Health" [tiab] OR…	(2017:2022[pdat])	Unanswered			None of the 37 reviews answered the RQ.
VAR06_46	Care and rehabilitation	How is the impact of peer support (the kind of support a person with similar experience can provide) measured?	Hur mäter man effekterna av peer support? Peer support innebär att en person får stöd från en person som har liknande erfarenheter.	2022-03-30	7	(((("Spinal Cord Injuries"[Mesh] OR "Spinal Cord Ischemia"[Mesh] OR "Central Cord Syndrome"[Mesh] OR "Paraplegia"[Mesh] OR "Quadriplegia"[Mesh]) OR (myelopathy[tiab] AND (traumatic[tiab] or post-traumatic[tiab]))) OR (spinal cord[tiab] AND (contusion[tiab] OR laceration[tiab] OR transaction[tiab] OR trauma[tiab] OR ischemia[tiab] OR injur*[tiab] OR damag*[tiab] OR lesion*[tiab]))) OR (central cor…	(((Meta-Analysis[Publication Type] OR Meta-Analysis as Topic[Mesh] OR Systematic Review[Publication Type]) OR (systematic[sb])) OR ((review[tiab] OR reviews[tiab]) AND (search*[tiab]) AND (medline[tiab] OR embase[tiab] OR pubmed[tiab] OR cochrane[tiab] OR psycinfo[tiab] OR psychlit[tiab] OR CINAHL[tiab] OR scopus[tiab]))) OR (meta-analy*[tiab] OR metaanaly*[tiab] OR meta-synthes*[tiab] OR metasyn…	(("peer group" [mesh] OR "Social Support" [mesh]) OR ("Support, Social" [tiab] OR "Social Care" [tiab] OR "Care Social" [tiab] OR "Online Social Support*" [tiab] OR "Social Support, Online" [tiab] OR "Support, Online Social" [tiab] OR "Perceived Social Support*" [tiab] OR "Social Support, Perceived" [tiab] OR "Social Supports, Perceived" [tiab] OR "Support, Perceived Social" [tiab] OR "peer suppo…	(2017:2022[pdat])	Unanswered		Barclay L, Hilton GM. A scoping review of peer-led interventions following spinal cord injury. Spinal Cord. 2019 Aug;57(8):626-635. doi: 10.1038/s41393-019-0297-x. Epub 2019 May 23. PMID: 31123333.; Aterman S, Ghahari S, Kessler D. Characteristics of peer-based interventions for individuals with neurological conditions: a scoping review. Disabil Rehabil. 2022 Jan 27:1-32. doi: 10.1080/09638288.20…	None of the 7 reviews answered the RQ, but 2 reviews provide initial evidence.
VAR06_47	Care and rehabilitation	What are the range and quality of care and rehabilitation for spinal cord injury in Sweden’s various regions?	Hur ser utbudet och kvaliteten på ryggmärgsskadevård och -rehabilitering ut i Sveriges olika regioner?	2022-03-29	1	(((("Spinal Cord Injuries"[Mesh] OR "Spinal Cord Ischemia"[Mesh] OR "Central Cord Syndrome"[Mesh] OR "Paraplegia"[Mesh] OR "Quadriplegia"[Mesh]) OR (myelopathy[tiab] AND (traumatic[tiab] or post-traumatic[tiab]))) OR (spinal cord[tiab] AND (contusion[tiab] OR laceration[tiab] OR transaction[tiab] OR trauma[tiab] OR ischemia[tiab] OR injur*[tiab] OR damag*[tiab] OR lesion*[tiab]))) OR (central cor…	(((Meta-Analysis[Publication Type] OR Meta-Analysis as Topic[Mesh] OR Systematic Review[Publication Type]) OR (systematic[sb])) OR ((review[tiab] OR reviews[tiab]) AND (search*[tiab]) AND (medline[tiab] OR embase[tiab] OR pubmed[tiab] OR cochrane[tiab] OR psycinfo[tiab] OR psychlit[tiab] OR CINAHL[tiab] OR scopus[tiab]))) OR (meta-analy*[tiab] OR metaanaly*[tiab] OR meta-synthes*[tiab] OR metasyn…	((”Quality of Health Care” [mesh] OR “Health Care Quality, Access, and Evaluation” [mesh] OR “Clinical Competence“ [mesh]) OR (“healthcare Quality, Access, and Evaluation” [tiab) OR “Clinical Competence“ [tiab] OR “quality of care” [tiab])) AND ((“Scandinavian and Nordic Countries” [mesh] OR Sweden [mesh] OR Finland [mesh] OR Denmark [mesh] OR Norway [mesh] OR Iceland [mesh]) OR (Nordic* [tiab] O…	(2017:2022[pdat])	Unanswered			The review do not answer the RQ.
VAR06_38	Care and rehabilitation	For people with spinal cord injury, how common is a missed diagnosis or incorrect treatment of an illness or injury in health care? Symptoms of common illnesses and injuries among people with spinal cord injury may differ from those in people without this kind of injury.	Hur vanligt är det att vården missar eller felbehandlar en sjukdom eller skada hos personer som har en ryggmärgsskada? Symptomen för vanliga sjukdomar och skador kan vara annorlunda för personer som har en ryggmärgsskada jämfört med personer som inte har en.	2022-03-21	3	(((("Spinal Cord Injuries"[Mesh] OR "Spinal Cord Ischemia"[Mesh] OR "Central Cord Syndrome"[Mesh] OR "Paraplegia"[Mesh] OR "Quadriplegia"[Mesh]) OR (myelopathy[tiab] AND (traumatic[tiab] or post-traumatic[tiab]))) OR (spinal cord[tiab] AND (contusion[tiab] OR laceration[tiab] OR transaction[tiab] OR trauma[tiab] OR ischemia[tiab] OR injur*[tiab] OR damag*[tiab] OR lesion*[tiab]))) OR (central cor…	(((Meta-Analysis[Publication Type] OR Meta-Analysis as Topic[Mesh] OR Systematic Review[Publication Type]) OR (systematic[sb])) OR ((review[tiab] OR reviews[tiab]) AND (search*[tiab]) AND (medline[tiab] OR embase[tiab] OR pubmed[tiab] OR cochrane[tiab] OR psycinfo[tiab] OR psychlit[tiab] OR CINAHL[tiab] OR scopus[tiab]))) OR (meta-analy*[tiab] OR metaanaly*[tiab] OR meta-synthes*[tiab] OR metasyn…	((Malpractice [mesh] OR "medical errors" [mesh] OR "Observer Variation" [mesh] OR "Near Miss, Healthcare" [mesh] OR "Diagnostic Errors" [mesh]) OR ("Diagnostic Error*" [tiab] OR "Error, Diagnostic" [tiab] OR "Errors, Diagnostic" [tiab] OR Misdiagnos* [tiab] OR "Diagnostic Blind Spot*" [tiab]))	(2017:2022[pdat])	Unanswered			None of the 3 reviews answered the RQ.
VAR06_44	Care and rehabilitation	What factors are crucial for successful rehabilitation?	Vilka faktorer är avgörande för en framgångsrik rehabilitering?	2022-04-01	101	(((("Spinal Cord Injuries"[Mesh] OR "Spinal Cord Ischemia"[Mesh] OR "Central Cord Syndrome"[Mesh] OR "Paraplegia"[Mesh] OR "Quadriplegia"[Mesh]) OR (myelopathy[tiab] AND (traumatic[tiab] or post-traumatic[tiab]))) OR (spinal cord[tiab] AND (contusion[tiab] OR laceration[tiab] OR transaction[tiab] OR trauma[tiab] OR ischemia[tiab] OR injur*[tiab] OR damag*[tiab] OR lesion*[tiab]))) OR (central cor…	(((Meta-Analysis[Publication Type] OR Meta-Analysis as Topic[Mesh] OR Systematic Review[Publication Type]) OR (systematic[sb])) OR ((review[tiab] OR reviews[tiab]) AND (search*[tiab]) AND (medline[tiab] OR embase[tiab] OR pubmed[tiab] OR cochrane[tiab] OR psycinfo[tiab] OR psychlit[tiab] OR CINAHL[tiab] OR scopus[tiab]))) OR (meta-analy*[tiab] OR metaanaly*[tiab] OR meta-synthes*[tiab] OR metasyn…	(((“Rehabilitation” [mesh]) OR (“rehabilitation” [tiab] OR “habilitation” [tiab])) AND ((“Inpatients” [mesh] OR “hospitalization” [mesh] OR “Hospitals, Rehabilitation” [mesh] OR Telerehabilitation [mesh] OR “Continuity of Patient Care” [mesh]) OR (“Inpatient*” [tiab] OR “hospitalization” [tiab] OR “Hospitals, Rehabilitation” [tiab] OR “Rehabilitation Hospital*” [tiab] OR ”Care Continuity, Patient…	(2017:2022[pdat])	Unanswered		AlHuthaifi F, Krzak J, Hanke T, Vogel LC. Predictors of functional outcomes in adults with traumatic spinal cord injury following inpatient rehabilitation: A systematic review. J Spinal Cord Med. 2017 May;40(3):282-294. doi: 10.1080/10790268.2016.1238184. Epub 2016 Nov 17. PMID: 27852160; PMCID: PMC5472016.; Unger J, Singh H, Mansfield A, Hitzig SL, Lenton E, Musselman KE. The experiences of phys…	None of the 101 reviews answered the RQ, but 6 reviews provide initial evidence.
VAR06_39	Care and rehabilitation	After incomplete spinal cord injury, what rehabilitation methods are most effective?	Vilka rehabiliteringsmetoder har bäst effekt i tidigt skede efter en inkomplett ryggmärgsskada?	2022-03-27	18	(((("Spinal Cord Injuries"[Mesh] OR "Spinal Cord Ischemia"[Mesh] OR "Central Cord Syndrome"[Mesh] OR "Paraplegia"[Mesh] OR "Quadriplegia"[Mesh]) OR (myelopathy[tiab] AND (traumatic[tiab] or post-traumatic[tiab]))) OR (spinal cord[tiab] AND (contusion[tiab] OR laceration[tiab] OR transaction[tiab] OR trauma[tiab] OR ischemia[tiab] OR injur*[tiab] OR damag*[tiab] OR lesion*[tiab]))) OR (central cor…	(((Meta-Analysis[Publication Type] OR Meta-Analysis as Topic[Mesh] OR Systematic Review[Publication Type]) OR (systematic[sb])) OR ((review[tiab] OR reviews[tiab]) AND (search*[tiab]) AND (medline[tiab] OR embase[tiab] OR pubmed[tiab] OR cochrane[tiab] OR psycinfo[tiab] OR psychlit[tiab] OR CINAHL[tiab] OR scopus[tiab]))) OR (meta-analy*[tiab] OR metaanaly*[tiab] OR meta-synthes*[tiab] OR metasyn…	(((“Rehabilitation” [mesh]) OR (“rehabilitation” [tiab] OR “habilitation” [tiab])) AND ((“Inpatients” [mesh] OR “hospitalization” [mesh] OR “Hospitals, Rehabilitation” [mesh]) OR (“Inpatient*” [tiab] OR “hospitalization” [tiab] OR “Hospitals, Rehabilitation” [tiab] OR “Rehabilitation Hospital*” [tiab])))	(2017:2022[pdat])	Unanswered			None of the 28 reviews answered the RQ.
VAR06_43	Care and rehabilitation	In the early stage after spinal cord injury, what rehabilitation methods are most effective?	Vilka rehabiliteringsmetoder har bäst effekt i tidigt skede efter en ryggmärgsskada?	2022-04-01	18	(((("Spinal Cord Injuries"[Mesh] OR "Spinal Cord Ischemia"[Mesh] OR "Central Cord Syndrome"[Mesh] OR "Paraplegia"[Mesh] OR "Quadriplegia"[Mesh]) OR (myelopathy[tiab] AND (traumatic[tiab] or post-traumatic[tiab]))) OR (spinal cord[tiab] AND (contusion[tiab] OR laceration[tiab] OR transaction[tiab] OR trauma[tiab] OR ischemia[tiab] OR injur*[tiab] OR damag*[tiab] OR lesion*[tiab]))) OR (central cor…	(((Meta-Analysis[Publication Type] OR Meta-Analysis as Topic[Mesh] OR Systematic Review[Publication Type]) OR (systematic[sb])) OR ((review[tiab] OR reviews[tiab]) AND (search*[tiab]) AND (medline[tiab] OR embase[tiab] OR pubmed[tiab] OR cochrane[tiab] OR psycinfo[tiab] OR psychlit[tiab] OR CINAHL[tiab] OR scopus[tiab]))) OR (meta-analy*[tiab] OR metaanaly*[tiab] OR meta-synthes*[tiab] OR metasyn…	(((“Rehabilitation” [mesh]) OR (“rehabilitation” [tiab] OR “habilitation” [tiab])) AND ((“Inpatients” [mesh] OR “hospitalization” [mesh] OR “Hospitals, Rehabilitation” [mesh]) OR (“Inpatient*” [tiab] OR “hospitalization” [tiab] OR “Hospitals, Rehabilitation” [tiab] OR “Rehabilitation Hospital*” [tiab])))	(2017:2022[pdat])	Unanswered		Hitzig SL, Jeyathevan G, Farahani F, Noonan VK, Linassi G, Routhier F, Jetha A, McCauley D, Alavinia SM, Omidvar M, Craven BC. Development of community participation indicators to advance the quality of spinal cord injury rehabilitation: SCI-High Project. J Spinal Cord Med. 2021;44(sup1):S79-S93. doi: 10.1080/10790268.2021.1955204. PMID: 34779731; PMCID: PMC8604477.; Burns AS, Marino RJ, Kalsi-Ry…	None of the 18 reviews answered the RQ, but 5 reviews provide initial evidence.
#N/A	Aging with SCI	#N/A	Hur förändras kroppen och Body functions för personer som åldras med en ryggmärgsskada?	2022-04-01	105	(((("Spinal Cord Injuries"[Mesh] OR "Spinal Cord Ischemia"[Mesh] OR "Central Cord Syndrome"[Mesh] OR "Paraplegia"[Mesh] OR "Quadriplegia"[Mesh]) OR (myelopathy[tiab] AND (traumatic[tiab] or post-traumatic[tiab]))) OR (spinal cord[tiab] AND (contusion[tiab] OR laceration[tiab] OR transaction[tiab] OR trauma[tiab] OR ischemia[tiab] OR injur*[tiab] OR damag*[tiab] OR lesion*[tiab]))) OR (central cor…	(((Meta-Analysis[Publication Type] OR Meta-Analysis as Topic[Mesh] OR Systematic Review[Publication Type]) OR (systematic[sb])) OR ((review[tiab] OR reviews[tiab]) AND (search*[tiab]) AND (medline[tiab] OR embase[tiab] OR pubmed[tiab] OR cochrane[tiab] OR psycinfo[tiab] OR psychlit[tiab] OR CINAHL[tiab] OR scopus[tiab]))) OR (meta-analy*[tiab] OR metaanaly*[tiab] OR meta-synthes*[tiab] OR metasyn…	((”Aging” [Mesh] OR “Aged” [Mesh]) OR (”Aging” [tiab] OR “Senescence” [tiab] OR “Biological aging” [tiab] OR “Aging, Biological” [tiab] OR “Aged” [tiab] OR “Elderly” [tiab]))	(2017:2022[pdat])	Unanswered			None of the 105 reviews answered the RQ.
VAR06_55	Aging with SCI	How does the spinal cord injury heal over the years?	Hur läker ryggmärgsskadan med åren?	2022-04-01	105	(((("Spinal Cord Injuries"[Mesh] OR "Spinal Cord Ischemia"[Mesh] OR "Central Cord Syndrome"[Mesh] OR "Paraplegia"[Mesh] OR "Quadriplegia"[Mesh]) OR (myelopathy[tiab] AND (traumatic[tiab] or post-traumatic[tiab]))) OR (spinal cord[tiab] AND (contusion[tiab] OR laceration[tiab] OR transaction[tiab] OR trauma[tiab] OR ischemia[tiab] OR injur*[tiab] OR damag*[tiab] OR lesion*[tiab]))) OR (central cor…	(((Meta-Analysis[Publication Type] OR Meta-Analysis as Topic[Mesh] OR Systematic Review[Publication Type]) OR (systematic[sb])) OR ((review[tiab] OR reviews[tiab]) AND (search*[tiab]) AND (medline[tiab] OR embase[tiab] OR pubmed[tiab] OR cochrane[tiab] OR psycinfo[tiab] OR psychlit[tiab] OR CINAHL[tiab] OR scopus[tiab]))) OR (meta-analy*[tiab] OR metaanaly*[tiab] OR meta-synthes*[tiab] OR metasyn…	((”Aging” [Mesh] OR “Aged” [Mesh]) OR (”Aging” [tiab] OR “Senescence” [tiab] OR “Biological aging” [tiab] OR “Aging, Biological” [tiab] OR “Aged” [tiab] OR “Elderly” [tiab]))	(2017:2022[pdat])	Unanswered			None of the 105 reviews answered the RQ.
VAR06_54	Aging with SCI	How does ageing affect women with spinal cord injury?	Hur är det att åldras för kvinnor som har en ryggmärgsskada?	2022-04-01	105	(((("Spinal Cord Injuries"[Mesh] OR "Spinal Cord Ischemia"[Mesh] OR "Central Cord Syndrome"[Mesh] OR "Paraplegia"[Mesh] OR "Quadriplegia"[Mesh]) OR (myelopathy[tiab] AND (traumatic[tiab] or post-traumatic[tiab]))) OR (spinal cord[tiab] AND (contusion[tiab] OR laceration[tiab] OR transaction[tiab] OR trauma[tiab] OR ischemia[tiab] OR injur*[tiab] OR damag*[tiab] OR lesion*[tiab]))) OR (central cor…	(((Meta-Analysis[Publication Type] OR Meta-Analysis as Topic[Mesh] OR Systematic Review[Publication Type]) OR (systematic[sb])) OR ((review[tiab] OR reviews[tiab]) AND (search*[tiab]) AND (medline[tiab] OR embase[tiab] OR pubmed[tiab] OR cochrane[tiab] OR psycinfo[tiab] OR psychlit[tiab] OR CINAHL[tiab] OR scopus[tiab]))) OR (meta-analy*[tiab] OR metaanaly*[tiab] OR meta-synthes*[tiab] OR metasyn…	((”Aging” [Mesh] OR “Aged” [Mesh]) OR (”Aging” [tiab] OR “Senescence” [tiab] OR “Biological aging” [tiab] OR “Aging, Biological” [tiab] OR “Aged” [tiab] OR “Elderly” [tiab]))	(2017:2022[pdat])	Unanswered			None of the 105 reviews answered the RQ.
VAR06_49	Aging with SCI	How does ageing affect people with incomplete spinal cord injury?	Vad händer när personer som har en inkomplett ryggmärgsskada åldras?	2022-04-01	105	(((("Spinal Cord Injuries"[Mesh] OR "Spinal Cord Ischemia"[Mesh] OR "Central Cord Syndrome"[Mesh] OR "Paraplegia"[Mesh] OR "Quadriplegia"[Mesh]) OR (myelopathy[tiab] AND (traumatic[tiab] or post-traumatic[tiab]))) OR (spinal cord[tiab] AND (contusion[tiab] OR laceration[tiab] OR transaction[tiab] OR trauma[tiab] OR ischemia[tiab] OR injur*[tiab] OR damag*[tiab] OR lesion*[tiab]))) OR (central cor…	(((Meta-Analysis[Publication Type] OR Meta-Analysis as Topic[Mesh] OR Systematic Review[Publication Type]) OR (systematic[sb])) OR ((review[tiab] OR reviews[tiab]) AND (search*[tiab]) AND (medline[tiab] OR embase[tiab] OR pubmed[tiab] OR cochrane[tiab] OR psycinfo[tiab] OR psychlit[tiab] OR CINAHL[tiab] OR scopus[tiab]))) OR (meta-analy*[tiab] OR metaanaly*[tiab] OR meta-synthes*[tiab] OR metasyn…	((”Aging” [Mesh] OR “Aged” [Mesh]) OR (”Aging” [tiab] OR “Senescence” [tiab] OR “Biological aging” [tiab] OR “Aging, Biological” [tiab] OR “Aged” [tiab] OR “Elderly” [tiab]))	(2017:2022[pdat])	Unanswered			None of the 105 reviews answered the RQ.
VAR06_48	Aging with SCI	How does ageing affect people with spinal cord injury?	Vad händer när personer som har en ryggmärgsskada åldras?	2022-04-01	105	(((("Spinal Cord Injuries"[Mesh] OR "Spinal Cord Ischemia"[Mesh] OR "Central Cord Syndrome"[Mesh] OR "Paraplegia"[Mesh] OR "Quadriplegia"[Mesh]) OR (myelopathy[tiab] AND (traumatic[tiab] or post-traumatic[tiab]))) OR (spinal cord[tiab] AND (contusion[tiab] OR laceration[tiab] OR transaction[tiab] OR trauma[tiab] OR ischemia[tiab] OR injur*[tiab] OR damag*[tiab] OR lesion*[tiab]))) OR (central cor…	(((Meta-Analysis[Publication Type] OR Meta-Analysis as Topic[Mesh] OR Systematic Review[Publication Type]) OR (systematic[sb])) OR ((review[tiab] OR reviews[tiab]) AND (search*[tiab]) AND (medline[tiab] OR embase[tiab] OR pubmed[tiab] OR cochrane[tiab] OR psycinfo[tiab] OR psychlit[tiab] OR CINAHL[tiab] OR scopus[tiab]))) OR (meta-analy*[tiab] OR metaanaly*[tiab] OR meta-synthes*[tiab] OR metasyn…	((”Aging” [Mesh] OR “Aged” [Mesh]) OR (”Aging” [tiab] OR “Senescence” [tiab] OR “Biological aging” [tiab] OR “Aging, Biological” [tiab] OR “Aged” [tiab] OR “Elderly” [tiab]))	(2017:2022[pdat])	Unanswered		Pili R, Gaviano L, Pili L, Petretto DR. Ageing, Disability, and Spinal Cord Injury: Some Issues of Analysis. Curr Gerontol Geriatr Res. 2018 Nov 19;2018:4017858. doi: 10.1155/2018/4017858. PMID: 30581466; PMCID: PMC6276527.	None of the 105 reviews answered the RQ, but 1 review provides initial evidence.
VAR06_51	Aging with SCI	What can people with incomplete spinal cord injury do to reduce their risk of ageing-related complications?	Vad kan personer som har en inkomplett ryggmärgsskada göra för att minska risken för att få komplikationer relaterade till åldrande?	2022-04-01	105	(((("Spinal Cord Injuries"[Mesh] OR "Spinal Cord Ischemia"[Mesh] OR "Central Cord Syndrome"[Mesh] OR "Paraplegia"[Mesh] OR "Quadriplegia"[Mesh]) OR (myelopathy[tiab] AND (traumatic[tiab] or post-traumatic[tiab]))) OR (spinal cord[tiab] AND (contusion[tiab] OR laceration[tiab] OR transaction[tiab] OR trauma[tiab] OR ischemia[tiab] OR injur*[tiab] OR damag*[tiab] OR lesion*[tiab]))) OR (central cor…	(((Meta-Analysis[Publication Type] OR Meta-Analysis as Topic[Mesh] OR Systematic Review[Publication Type]) OR (systematic[sb])) OR ((review[tiab] OR reviews[tiab]) AND (search*[tiab]) AND (medline[tiab] OR embase[tiab] OR pubmed[tiab] OR cochrane[tiab] OR psycinfo[tiab] OR psychlit[tiab] OR CINAHL[tiab] OR scopus[tiab]))) OR (meta-analy*[tiab] OR metaanaly*[tiab] OR meta-synthes*[tiab] OR metasyn…	((”Aging” [Mesh] OR “Aged” [Mesh]) OR (”Aging” [tiab] OR “Senescence” [tiab] OR “Biological aging” [tiab] OR “Aging, Biological” [tiab] OR “Aged” [tiab] OR “Elderly” [tiab]))	(2017:2022[pdat])	Unanswered			None of the 105 reviews answered the RQ.
VAR06_50	Aging with SCI	What can people with spinal injury do to reduce their risk of ageing-related complications?	Vad kan personer som har en ryggmärgsskada göra för att minska risken för att få komplikationer relaterade till åldrande?	2022-04-01	105	(((("Spinal Cord Injuries"[Mesh] OR "Spinal Cord Ischemia"[Mesh] OR "Central Cord Syndrome"[Mesh] OR "Paraplegia"[Mesh] OR "Quadriplegia"[Mesh]) OR (myelopathy[tiab] AND (traumatic[tiab] or post-traumatic[tiab]))) OR (spinal cord[tiab] AND (contusion[tiab] OR laceration[tiab] OR transaction[tiab] OR trauma[tiab] OR ischemia[tiab] OR injur*[tiab] OR damag*[tiab] OR lesion*[tiab]))) OR (central cor…	(((Meta-Analysis[Publication Type] OR Meta-Analysis as Topic[Mesh] OR Systematic Review[Publication Type]) OR (systematic[sb])) OR ((review[tiab] OR reviews[tiab]) AND (search*[tiab]) AND (medline[tiab] OR embase[tiab] OR pubmed[tiab] OR cochrane[tiab] OR psycinfo[tiab] OR psychlit[tiab] OR CINAHL[tiab] OR scopus[tiab]))) OR (meta-analy*[tiab] OR metaanaly*[tiab] OR meta-synthes*[tiab] OR metasyn…	((”Aging” [Mesh] OR “Aged” [Mesh]) OR (”Aging” [tiab] OR “Senescence” [tiab] OR “Biological aging” [tiab] OR “Aging, Biological” [tiab] OR “Aged” [tiab] OR “Elderly” [tiab]))	(2017:2022[pdat])	Unanswered		Pili R, Gaviano L, Pili L, Petretto DR. Ageing, Disability, and Spinal Cord Injury: Some Issues of Analysis. Curr Gerontol Geriatr Res. 2018 Nov 19;2018:4017858. doi: 10.1155/2018/4017858. PMID: 30581466; PMCID: PMC6276527.	None of the 105 reviews answered the RQ, but 1 review provides initial evidence.
VAR06_52	Aging with SCI	For people with spinal cord injury, what complications and problems are common in old age?	Vilka komplikationer och problem är vanliga hos personer som åldras med en ryggmärgsskada?	2022-04-01	105	(((("Spinal Cord Injuries"[Mesh] OR "Spinal Cord Ischemia"[Mesh] OR "Central Cord Syndrome"[Mesh] OR "Paraplegia"[Mesh] OR "Quadriplegia"[Mesh]) OR (myelopathy[tiab] AND (traumatic[tiab] or post-traumatic[tiab]))) OR (spinal cord[tiab] AND (contusion[tiab] OR laceration[tiab] OR transaction[tiab] OR trauma[tiab] OR ischemia[tiab] OR injur*[tiab] OR damag*[tiab] OR lesion*[tiab]))) OR (central cor…	(((Meta-Analysis[Publication Type] OR Meta-Analysis as Topic[Mesh] OR Systematic Review[Publication Type]) OR (systematic[sb])) OR ((review[tiab] OR reviews[tiab]) AND (search*[tiab]) AND (medline[tiab] OR embase[tiab] OR pubmed[tiab] OR cochrane[tiab] OR psycinfo[tiab] OR psychlit[tiab] OR CINAHL[tiab] OR scopus[tiab]))) OR (meta-analy*[tiab] OR metaanaly*[tiab] OR meta-synthes*[tiab] OR metasyn…	((”Aging” [Mesh] OR “Aged” [Mesh]) OR (”Aging” [tiab] OR “Senescence” [tiab] OR “Biological aging” [tiab] OR “Aging, Biological” [tiab] OR “Aged” [tiab] OR “Elderly” [tiab]))	(2017:2022[pdat])	Unanswered			None of the 105 reviews answered the RQ.
VAR06_56	Aging with SCI	Do people with spinal cord injury age faster than those without?	Åldras personer som har en ryggmärgsskada snabbare än personer som inte har en ryggmärgsskada?	2022-04-01	105	(((("Spinal Cord Injuries"[Mesh] OR "Spinal Cord Ischemia"[Mesh] OR "Central Cord Syndrome"[Mesh] OR "Paraplegia"[Mesh] OR "Quadriplegia"[Mesh]) OR (myelopathy[tiab] AND (traumatic[tiab] or post-traumatic[tiab]))) OR (spinal cord[tiab] AND (contusion[tiab] OR laceration[tiab] OR transaction[tiab] OR trauma[tiab] OR ischemia[tiab] OR injur*[tiab] OR damag*[tiab] OR lesion*[tiab]))) OR (central cor…	(((Meta-Analysis[Publication Type] OR Meta-Analysis as Topic[Mesh] OR Systematic Review[Publication Type]) OR (systematic[sb])) OR ((review[tiab] OR reviews[tiab]) AND (search*[tiab]) AND (medline[tiab] OR embase[tiab] OR pubmed[tiab] OR cochrane[tiab] OR psycinfo[tiab] OR psychlit[tiab] OR CINAHL[tiab] OR scopus[tiab]))) OR (meta-analy*[tiab] OR metaanaly*[tiab] OR meta-synthes*[tiab] OR metasyn…	((”Aging” [Mesh] OR “Aged” [Mesh]) OR (”Aging” [tiab] OR “Senescence” [tiab] OR “Biological aging” [tiab] OR “Aging, Biological” [tiab] OR “Aged” [tiab] OR “Elderly” [tiab]))	(2017:2022[pdat])	Unanswered		Pili R, Gaviano L, Pili L, Petretto DR. Ageing, Disability, and Spinal Cord Injury: Some Issues of Analysis. Curr Gerontol Geriatr Res. 2018 Nov 19;2018:4017858. doi: 10.1155/2018/4017858. PMID: 30581466; PMCID: PMC6276527.	None of the 105 reviews answered the RQ, but 1 review provides initial evidence.
VAR06_2	Physical health	For people with spinal cord injury, what kinds of support and treatment are effective in preventing and treating urinary tract infection?	Vilken typ av stöd och behandling är effektiv för att förebygga och behandla urinvägsinfektion hos personer som har en ryggmärgsskada?	2022-03-20	21	(((("Spinal Cord Injuries"[Mesh] OR "Spinal Cord Ischemia"[Mesh] OR "Central Cord Syndrome"[Mesh] OR "Paraplegia"[Mesh] OR "Quadriplegia"[Mesh]) OR (myelopathy[tiab] AND (traumatic[tiab] or post-traumatic[tiab]))) OR (spinal cord[tiab] AND (contusion[tiab] OR laceration[tiab] OR transaction[tiab] OR trauma[tiab] OR ischemia[tiab] OR injur*[tiab] OR damag*[tiab] OR lesion*[tiab]))) OR (central cor…	(((Meta-Analysis[Publication Type] OR Meta-Analysis as Topic[Mesh] OR Systematic Review[Publication Type]) OR (systematic[sb])) OR ((review[tiab] OR reviews[tiab]) AND (search*[tiab]) AND (medline[tiab] OR embase[tiab] OR pubmed[tiab] OR cochrane[tiab] OR psycinfo[tiab] OR psychlit[tiab] OR CINAHL[tiab] OR scopus[tiab]))) OR (meta-analy*[tiab] OR metaanaly*[tiab] OR meta-synthes*[tiab] OR metasyn…	(("Urinary Tract Infections" [Mesh]) OR ("Urinary Tract Infection*" [tiab] OR "Tract Infection, Urinary" [tiab])) OR (("Urinary Tract " [Mesh]) OR ("Urinary Tract*" [tiab] OR "Tract, Urinary" [tiab] OR "Tracts, Urinary"	(2017:2022[pdat])	Unanswered		Chang SC, Zeng S, Tsai SJ. Outcome of Different Approaches to Reduce Urinary Tract Infection in Patients With Spinal Cord Lesions: A Systematic Review. Am J Phys Med Rehabil. 2020 Nov;99(11):1056-1066. doi: 10.1097/PHM.0000000000001413. PMID: 32149818.	None of the 21 reviews answered the RQ, but 1 review provides initial evidence.

## Sheet: Chinal & PsycInfo
QuestionID	Category	Question - English	Question - Swedish	Date	Number of hits Chinal	Terms Chinal	Limitations Chinal	Number of hits PsycInfo	Terms PsycInfo	Limitations PsycInfo	Answered or Unanswered	Reference(-s) if answered	Reference(-s) for initial evidence (red = new reviews from Chinal or PsycInfo)
VAR06_26	Mental health and relationships	For people with spinal cord injury, how does it help to be in touch with others who have similar experience?	Hur hjälper det personer som har en ryggmärgsskada att vara i kontakt med andra som har liknande erfarenheter?	2022-04-04	37	((ab(("Spinal Cord Injury*" OR "Spinal Cord Ischemia" OR "Central Cord Syndrome" OR "Paraplegia" OR "Quadriplegia" OR "spinal cord contusion" OR "spinal cord laceration" OR "spinal cord transaction" OR "spinal cord trauma" OR "spinal cord ischemia" OR "spinal cord damag*" OR "spinal cord lesion*" OR "central cord injury syndrome" OR "central spinal cord syndrome")) OR ti(("Spinal Cord Injury*" OR…	2017-2026	143	((ab(("Spinal Cord Injury*" OR "Spinal Cord Ischemia" OR "Central Cord Syndrome" OR "Paraplegia" OR "Quadriplegia" OR "spinal cord contusion" OR "spinal cord laceration" OR "spinal cord transaction" OR "spinal cord trauma" OR "spinal cord ischemia" OR "spinal cord damag*" OR "spinal cord lesion*" OR "central cord injury syndrome" OR "central spinal cord syndrome")) OR ti(("Spinal Cord Injury*" OR…	Date: After 2017; Record type: Peer Reviewed Journal	Unanswered		Divanoglou A, Georgiou M. Perceived effectiveness and mechanisms of community peer-based programmes for Spinal Cord Injuries-a systematic review of qualitative findings. Spinal Cord. 2017 Mar;55(3):225-234. doi: 10.1038/sc.2016.147. Epub 2016 Nov 15. PMID: 27845356.; Barclay L, Hilton GM. A scoping review of peer-led interventions following spinal cord injury. Spinal Cord. 2019 Aug;57(8):626-635.…
VAR06_26	Mental health and relationships	For people with spinal cord injury, how does it help to be in touch with others who have similar experience?	Hur hjälper det personer som har en ryggmärgsskada att vara i kontakt med andra som har liknande erfarenheter?	2022-04-04	37	((ab(("Spinal Cord Injury*" OR "Spinal Cord Ischemia" OR "Central Cord Syndrome" OR "Paraplegia" OR "Quadriplegia" OR "spinal cord contusion" OR "spinal cord laceration" OR "spinal cord transaction" OR "spinal cord trauma" OR "spinal cord ischemia" OR "spinal cord damag*" OR "spinal cord lesion*" OR "central cord injury syndrome" OR "central spinal cord syndrome")) OR ti(("Spinal Cord Injury*" OR…	2017-2028	143	((ab(("Spinal Cord Injury*" OR "Spinal Cord Ischemia" OR "Central Cord Syndrome" OR "Paraplegia" OR "Quadriplegia" OR "spinal cord contusion" OR "spinal cord laceration" OR "spinal cord transaction" OR "spinal cord trauma" OR "spinal cord ischemia" OR "spinal cord damag*" OR "spinal cord lesion*" OR "central cord injury syndrome" OR "central spinal cord syndrome")) OR ti(("Spinal Cord Injury*" OR…	Date: After 2017; Record type: Peer Reviewed Journal	Unanswered		Wendel MP, Whittington JR, Pagan ME, Whitcombe DD, Pates JA, McCarthy RE, Magann EF. Preconception, Antepartum, and Peripartum Care for the Woman With a Spinal Cord Injury: A Review of the Literature. Obstet Gynecol Surv. 2021 Mar;76(3):159-165. doi: 10.1097/OGX.0000000000000868. PMID: 33783544.; Earle, S., O’Dell, L., Davies, A., & Rixon, A. (2020). Views and Experiences of Sex, Sexuality and Re…
VAR06_30	Mental health and relationships	How can close relatives best support people with spinal cord injury?	Hur kan närstående på bästa sätt ge stöd till personer som har en ryggmärgsskada?	2022-04-04	37	((ab(("Spinal Cord Injury*" OR "Spinal Cord Ischemia" OR "Central Cord Syndrome" OR "Paraplegia" OR "Quadriplegia" OR "spinal cord contusion" OR "spinal cord laceration" OR "spinal cord transaction" OR "spinal cord trauma" OR "spinal cord ischemia" OR "spinal cord damag*" OR "spinal cord lesion*" OR "central cord injury syndrome" OR "central spinal cord syndrome")) OR ti(("Spinal Cord Injury*" OR…	2017-2030	143	((ab(("Spinal Cord Injury*" OR "Spinal Cord Ischemia" OR "Central Cord Syndrome" OR "Paraplegia" OR "Quadriplegia" OR "spinal cord contusion" OR "spinal cord laceration" OR "spinal cord transaction" OR "spinal cord trauma" OR "spinal cord ischemia" OR "spinal cord damag*" OR "spinal cord lesion*" OR "central cord injury syndrome" OR "central spinal cord syndrome")) OR ti(("Spinal Cord Injury*" OR…	Date: After 2017; Record type: Peer Reviewed Journal	Unanswered		Unger J, Singh H, Mansfield A, Hitzig SL, Lenton E, Musselman KE. The experiences of physical rehabilitation in individuals with spinal cord injuries: a qualitative thematic synthesis. Disabil Rehabil. 2019 Jun;41(12):1367-1383. doi: 10.1080/09638288.2018.1425745. Epub 2018 Jan 15. PMID: 29334811.
VAR06_25	Mental health and relationships	After spinal cord injury, how is a person's ability to adjust in practical terms affected by various kinds of support, technical aids and treatment?	Hur påverkar olika sorters stöd, hjälpmedel och behandling förmågan att klara den praktiska omorienteringen efter att en person har fått en ryggmärgsskada?	2022-04-04	37	((ab(("Spinal Cord Injury*" OR "Spinal Cord Ischemia" OR "Central Cord Syndrome" OR "Paraplegia" OR "Quadriplegia" OR "spinal cord contusion" OR "spinal cord laceration" OR "spinal cord transaction" OR "spinal cord trauma" OR "spinal cord ischemia" OR "spinal cord damag*" OR "spinal cord lesion*" OR "central cord injury syndrome" OR "central spinal cord syndrome")) OR ti(("Spinal Cord Injury*" OR…	2017-2024	143	((ab(("Spinal Cord Injury*" OR "Spinal Cord Ischemia" OR "Central Cord Syndrome" OR "Paraplegia" OR "Quadriplegia" OR "spinal cord contusion" OR "spinal cord laceration" OR "spinal cord transaction" OR "spinal cord trauma" OR "spinal cord ischemia" OR "spinal cord damag*" OR "spinal cord lesion*" OR "central cord injury syndrome" OR "central spinal cord syndrome")) OR ti(("Spinal Cord Injury*" OR…	Date: After 2017; Record type: Peer Reviewed Journal	Unanswered		Tomasone, J. R., Flood, S. M., Ma, J. K., Scime, N. V., Burke, S. M., Sleeth, L., & Marrocco, S. (2018). Physical activity self-management interventions for adults with spinal cord injury: Part 1–A systematic review of the use and effectiveness of behavior change techniques. Psychology of Sport and Exercise, 37, 274-285. doi:http://dx.doi.org/10.1016/j.psychsport.2018.01.012; Burke, S. M., Tomaso…
VAR06_31	Mental health and relationships	How are children affected by having a parent with spinal cord injury?	Hur påverkas barn av att en förälder har en ryggmärgsskada?	2022-04-04	37	((ab(("Spinal Cord Injury*" OR "Spinal Cord Ischemia" OR "Central Cord Syndrome" OR "Paraplegia" OR "Quadriplegia" OR "spinal cord contusion" OR "spinal cord laceration" OR "spinal cord transaction" OR "spinal cord trauma" OR "spinal cord ischemia" OR "spinal cord damag*" OR "spinal cord lesion*" OR "central cord injury syndrome" OR "central spinal cord syndrome")) OR ti(("Spinal Cord Injury*" OR…	2017-2031	143	((ab(("Spinal Cord Injury*" OR "Spinal Cord Ischemia" OR "Central Cord Syndrome" OR "Paraplegia" OR "Quadriplegia" OR "spinal cord contusion" OR "spinal cord laceration" OR "spinal cord transaction" OR "spinal cord trauma" OR "spinal cord ischemia" OR "spinal cord damag*" OR "spinal cord lesion*" OR "central cord injury syndrome" OR "central spinal cord syndrome")) OR ti(("Spinal Cord Injury*" OR…	Date: After 2017; Record type: Peer Reviewed Journal	Unanswered
VAR06_33	Mental health and relationships	For people with spinal cord injury or their partners, what is being in a close relationship like?	Hur är det att vara i en nära relation för eller med personer som har en ryggmärgsskada?	2022-04-04	37	((ab(("Spinal Cord Injury*" OR "Spinal Cord Ischemia" OR "Central Cord Syndrome" OR "Paraplegia" OR "Quadriplegia" OR "spinal cord contusion" OR "spinal cord laceration" OR "spinal cord transaction" OR "spinal cord trauma" OR "spinal cord ischemia" OR "spinal cord damag*" OR "spinal cord lesion*" OR "central cord injury syndrome" OR "central spinal cord syndrome")) OR ti(("Spinal Cord Injury*" OR…	2017-2033	143	((ab(("Spinal Cord Injury*" OR "Spinal Cord Ischemia" OR "Central Cord Syndrome" OR "Paraplegia" OR "Quadriplegia" OR "spinal cord contusion" OR "spinal cord laceration" OR "spinal cord transaction" OR "spinal cord trauma" OR "spinal cord ischemia" OR "spinal cord damag*" OR "spinal cord lesion*" OR "central cord injury syndrome" OR "central spinal cord syndrome")) OR ti(("Spinal Cord Injury*" OR…	Date: After 2017; Record type: Peer Reviewed Journal	Unanswered		Earle, S., O’Dell, L., Davies, A., & Rixon, A. (2020). Views and Experiences of Sex, Sexuality and Relationships Following Spinal Cord Injury: A Systematic Review and Narrative Synthesis of the Qualitative Literature. Sexuality & Disability, 38(4), 567–595. https://doi-org.ezproxy.ub.gu.se/10.1007/s11195-020-09653-0
VAR06_23	Mental health and relationships	What factors are important in enabling people with spinal cord injury to start, or return to, work or studies?	Vilka faktorer är viktiga för att personer som har en ryggmärgsskada ska kunna börja med eller återgå till arbete eller studier?	2022-04-04	37	((ab(("Spinal Cord Injury*" OR "Spinal Cord Ischemia" OR "Central Cord Syndrome" OR "Paraplegia" OR "Quadriplegia" OR "spinal cord contusion" OR "spinal cord laceration" OR "spinal cord transaction" OR "spinal cord trauma" OR "spinal cord ischemia" OR "spinal cord damag*" OR "spinal cord lesion*" OR "central cord injury syndrome" OR "central spinal cord syndrome")) OR ti(("Spinal Cord Injury*" OR…	2017-2022	143	((ab(("Spinal Cord Injury*" OR "Spinal Cord Ischemia" OR "Central Cord Syndrome" OR "Paraplegia" OR "Quadriplegia" OR "spinal cord contusion" OR "spinal cord laceration" OR "spinal cord transaction" OR "spinal cord trauma" OR "spinal cord ischemia" OR "spinal cord damag*" OR "spinal cord lesion*" OR "central cord injury syndrome" OR "central spinal cord syndrome")) OR ti(("Spinal Cord Injury*" OR…	Date: After 2017; Record type: Peer Reviewed Journal	Unanswered		Dunn JA, Hackney JJ, Martin RA, Tietjens D, Young T, Bourke JA, Snell DL, Nunnerley JL, Hall A, Derrett S. Development of a Programme Theory for Early Intervention Vocational Rehabilitation: A Realist Literature Review. J Occup Rehabil. 2021 Dec;31(4):730-743. doi: 10.1007/s10926-021-10000-z. Epub 2021 Sep 15. PMID: 34524575; Hilton G, Unsworth C, Murphy G. The experience of attempting to return …
VAR06_32	Mental health and relationships	What methods are effective in inspiring people with spinal cord injury to try new activities?	Vilka metoder är effektiva för att inspirera personer som har en ryggmärgsskada att pröva nya aktiviteter?	2022-04-04	37	((ab(("Spinal Cord Injury*" OR "Spinal Cord Ischemia" OR "Central Cord Syndrome" OR "Paraplegia" OR "Quadriplegia" OR "spinal cord contusion" OR "spinal cord laceration" OR "spinal cord transaction" OR "spinal cord trauma" OR "spinal cord ischemia" OR "spinal cord damag*" OR "spinal cord lesion*" OR "central cord injury syndrome" OR "central spinal cord syndrome")) OR ti(("Spinal Cord Injury*" OR…	2017-2032	143	((ab(("Spinal Cord Injury*" OR "Spinal Cord Ischemia" OR "Central Cord Syndrome" OR "Paraplegia" OR "Quadriplegia" OR "spinal cord contusion" OR "spinal cord laceration" OR "spinal cord transaction" OR "spinal cord trauma" OR "spinal cord ischemia" OR "spinal cord damag*" OR "spinal cord lesion*" OR "central cord injury syndrome" OR "central spinal cord syndrome")) OR ti(("Spinal Cord Injury*" OR…	Date: After 2017; Record type: Peer Reviewed Journal	Unanswered		Rezende, L. S., Lima, M. B., & Salvador, E. P. (2018). Interventions for promoting physical activity among individuals with spinal cord injury: A systematic review.Journal of Physical Activity & Health, 15(12), 954-959. doi:http://dx.doi.org/10.1123/jpah.2018-0034
VAR06_29	Mental health and relationships	What kinds of support do close relatives of people with spinal cord injury need?	Vilken sorts stöd behöver närstående till personer som har en ryggmärgsskada?	2022-04-04	37	((ab(("Spinal Cord Injury*" OR "Spinal Cord Ischemia" OR "Central Cord Syndrome" OR "Paraplegia" OR "Quadriplegia" OR "spinal cord contusion" OR "spinal cord laceration" OR "spinal cord transaction" OR "spinal cord trauma" OR "spinal cord ischemia" OR "spinal cord damag*" OR "spinal cord lesion*" OR "central cord injury syndrome" OR "central spinal cord syndrome")) OR ti(("Spinal Cord Injury*" OR…	2017-2029	143	((ab(("Spinal Cord Injury*" OR "Spinal Cord Ischemia" OR "Central Cord Syndrome" OR "Paraplegia" OR "Quadriplegia" OR "spinal cord contusion" OR "spinal cord laceration" OR "spinal cord transaction" OR "spinal cord trauma" OR "spinal cord ischemia" OR "spinal cord damag*" OR "spinal cord lesion*" OR "central cord injury syndrome" OR "central spinal cord syndrome")) OR ti(("Spinal Cord Injury*" OR…	Date: After 2017; Record type: Peer Reviewed Journal	Unanswered		McKay RC, Wuerstl KR, Casemore S, Clarke TY, McBride CB, Gainforth HL. Guidance for behavioural interventions aiming to support family support providers of people with spinal cord injury: A scoping review. Soc Sci Med. 2020 Feb;246:112456. doi: 10.1016/j.socscimed.2019.112456. Epub 2019 Aug 9. PMID: 31958615.
VAR06_24	Mental health and relationships	What kinds of help and treatment are effective in helping people to cope with their new life situation, and to find ways of enjoying life, after spinal cord injury?	Vilken typ av stöd och behandling är effektiv för att hantera sin nya livssituation och förutsättningar samt hitta sätt att leva ett liv man trivs med efter en ryggmärgsskada?	2022-04-04	37	((ab(("Spinal Cord Injury*" OR "Spinal Cord Ischemia" OR "Central Cord Syndrome" OR "Paraplegia" OR "Quadriplegia" OR "spinal cord contusion" OR "spinal cord laceration" OR "spinal cord transaction" OR "spinal cord trauma" OR "spinal cord ischemia" OR "spinal cord damag*" OR "spinal cord lesion*" OR "central cord injury syndrome" OR "central spinal cord syndrome")) OR ti(("Spinal Cord Injury*" OR…	2017-2023	143	((ab(("Spinal Cord Injury*" OR "Spinal Cord Ischemia" OR "Central Cord Syndrome" OR "Paraplegia" OR "Quadriplegia" OR "spinal cord contusion" OR "spinal cord laceration" OR "spinal cord transaction" OR "spinal cord trauma" OR "spinal cord ischemia" OR "spinal cord damag*" OR "spinal cord lesion*" OR "central cord injury syndrome" OR "central spinal cord syndrome")) OR ti(("Spinal Cord Injury*" OR…	Date: After 2017; Record type: Peer Reviewed Journal	Unanswered		Li Y, Bressington D, Chien WT. Systematic Review of Psychosocial Interventions for People With Spinal Cord Injury During Inpatient Rehabilitation: Implications for Evidence-Based Practice. Worldviews Evid Based Nurs. 2017 Dec;14(6):499-506. doi: 10.1111/wvn.12238. Epub 2017 Jul 29. PMID: 28755491. Simpson, B., Villeneuve, M., & Clifton, S. (2021). Exploring well-being services from the perspectiv…
VAR06_35	Community support and assistance	How are people with spinal cord injury affected by limitations in personal care assistance, home care, municipal home health care and similar services? Is their ability to manage basic personal hygiene affected?	Hur påverkas personer som har en ryggmärgsskada av begränsningar inom personlig assistans, hemtjänst, kommunal hemsjukvård och liknande? Påverkas möjligheten att sköta den basala hygienen?	2022-04-06	37	((ab(("Spinal Cord Injury*" OR "Spinal Cord Ischemia" OR "Central Cord Syndrome" OR "Paraplegia" OR "Quadriplegia" OR "spinal cord contusion" OR "spinal cord laceration" OR "spinal cord transaction" OR "spinal cord trauma" OR "spinal cord ischemia" OR "spinal cord damag*" OR "spinal cord lesion*" OR "central cord injury syndrome" OR "central spinal cord syndrome")) OR ti(("Spinal Cord Injury*" OR…	2017-2035	143	((ab(("Spinal Cord Injury*" OR "Spinal Cord Ischemia" OR "Central Cord Syndrome" OR "Paraplegia" OR "Quadriplegia" OR "spinal cord contusion" OR "spinal cord laceration" OR "spinal cord transaction" OR "spinal cord trauma" OR "spinal cord ischemia" OR "spinal cord damag*" OR "spinal cord lesion*" OR "central cord injury syndrome" OR "central spinal cord syndrome")) OR ti(("Spinal Cord Injury*" OR…	Date: After 2017; Record type: Peer Reviewed Journal	Unanswered
VAR06_34	Community support and assistance	The Swedish Act concerning support and service for persons with certain functional impairments (LSS) applies to the under-65s. What are the implications of this restriction for people with spinal cord injury when they turn 65, and for those who get spinal cord injury in old age?	Lagen om stöd och service till vissa funktionshindrade (LSS) gäller personer under 65 år. Vilka konsekvenser får denna begränsning för personer som har en ryggmärgsskada när de fyller 65 och för personer som får en ryggmärgsskada efter att de har fyllt 65?	2022-04-05	37	((ab(("Spinal Cord Injury*" OR "Spinal Cord Ischemia" OR "Central Cord Syndrome" OR "Paraplegia" OR "Quadriplegia" OR "spinal cord contusion" OR "spinal cord laceration" OR "spinal cord transaction" OR "spinal cord trauma" OR "spinal cord ischemia" OR "spinal cord damag*" OR "spinal cord lesion*" OR "central cord injury syndrome" OR "central spinal cord syndrome")) OR ti(("Spinal Cord Injury*" OR…	2017-2034	143	((ab(("Spinal Cord Injury*" OR "Spinal Cord Ischemia" OR "Central Cord Syndrome" OR "Paraplegia" OR "Quadriplegia" OR "spinal cord contusion" OR "spinal cord laceration" OR "spinal cord transaction" OR "spinal cord trauma" OR "spinal cord ischemia" OR "spinal cord damag*" OR "spinal cord lesion*" OR "central cord injury syndrome" OR "central spinal cord syndrome")) OR ti(("Spinal Cord Injury*" OR…	Date: After 2017; Record type: Peer Reviewed Journal	Unanswered
VAR06_37	Community support and assistance	What factors are important in exerting effective influence to improve transport for people with disabilities?	Vilka faktorer är viktiga för att effektivt kunna påverka till förbättring av transporter för personer med funktionsnedsättning?	2022-04-07	37	((ab(("Spinal Cord Injury*" OR "Spinal Cord Ischemia" OR "Central Cord Syndrome" OR "Paraplegia" OR "Quadriplegia" OR "spinal cord contusion" OR "spinal cord laceration" OR "spinal cord transaction" OR "spinal cord trauma" OR "spinal cord ischemia" OR "spinal cord damag*" OR "spinal cord lesion*" OR "central cord injury syndrome" OR "central spinal cord syndrome")) OR ti(("Spinal Cord Injury*" OR…	2017-2036	143	((ab(("Spinal Cord Injury*" OR "Spinal Cord Ischemia" OR "Central Cord Syndrome" OR "Paraplegia" OR "Quadriplegia" OR "spinal cord contusion" OR "spinal cord laceration" OR "spinal cord transaction" OR "spinal cord trauma" OR "spinal cord ischemia" OR "spinal cord damag*" OR "spinal cord lesion*" OR "central cord injury syndrome" OR "central spinal cord syndrome")) OR ti(("Spinal Cord Injury*" OR…	Date: After 2017; Record type: Peer Reviewed Journal	Unanswered
