# Supplementary material for: Research priorities to enhance life for people with spinal cord injury: a Swedish priority setting partnership
Source: Spinal Cord. 2023 Jul 20;61(10):570–7. doi: 10.1038/s41393-023-00913-2 (PMC10564619; doi:10.1038/s41393-023-00913-2)
Supplement: Supplementary file 2 — Appendix 2 [file 41393_2023_913_MOESM2_ESM.xlsx]

## Sheet: Blad2
QuestionID	Category	Question - English	Question - Swedish	Total n = 272	Rank	Persons living with SCI n = 156	Rank	Persons living with SCI_men n = 75	Rank	Persons living with SCI_women n = 81	Rank	Persons living with SCI_traumatic n = 103	Rank	Persons living with SCI_non-traumatic n = 44	Rank	Persons living with SCI_Complete n = 68	Rank	Persons living with SCI_Incomplete n = 82	Rank	Persons living with SCI_Tetraplegia n = 56	Rank	Persons living with SCI_Paraplegia n = 149	Rank	Relatives n = 26	Rank	Health care professionals n = 83	Rank	Caregivers n = 7	Rank
VAR06_10	Physical health	For people with spinal cord injury, what kinds of support and treatment are effective in preventing, treating and managing gastrointestinal problems?	Vilken typ av stöd och behandling är effektiv för att förebygga, behandla och hantera mag- och tarmbesvär hos personer som har en ryggmärgsskada?	98	2	62	1	31	1	31	1	37	3	23	1	26	4	32	1	37	1	22	1	9	5	24	7	3	5
VAR06_11	Physical health	For people with spinal cord injury, what kinds of exercise are effective in preventing, treating and relieving strain and pain?	Vilken typ av träning är effektiv för att förebygga, behandla och lindra överbelastning och smärta hos personer som har en ryggmärgsskada?	97	3	50	5	22	6	28	5	25	11	21	2	17	14	29	2	37	1	10	15	12	1	32	2	3	5
VAR06_12	Physical health	For people with spinal cord injury, what kinds of support and treatment are effective in preventing, relieving and managing pain?	Vilken typ av stöd och behandling är effektiv för att förebygga, lindra och hantera smärta hos personer som har en ryggmärgsskada?	103	1	53	4	25	4	28	4	35	4	16	4	23	5	28	3	34	3	17	4	11	2	36	1	3	5
VAR06_3	Physical health	For people with spinal cord injury, what kinds of help and treatment are effective in preventing and remedying complications?	Vilken typ av stöd och behandling är effektiv för att förebygga och behandla komplikationer hos personer som har en ryggmärgsskada?	88	4	54	3	29	2	25	9	39	1	13	10	28	1	23	7	34	3	16	6	10	4	20	11	4	3
VAR06_2	Physical health	For people with spinal cord injury, what kinds of support and treatment are effective in preventing and treating urinary tract infection?	Vilken typ av stöd och behandling är effektiv för att förebygga och behandla urinvägsinfektion hos personer som har en ryggmärgsskada?	77	5	55	2	29	2	26	8	38	2	14	8	28	1	25	4	32	5	22	1	7	10	11	29	4	3
VAR06_40	Care and rehabilitation	How can the care services lacking specialist expertise in spinal cord injuries best respond to people with these injuries and meet their needs? (For example, local health centres and other primary care facilities, or the care services in other specialist areas.)	Hur kan vården som inte är specialiserad på ryggmärgsskador på bästa sätt möta personer som har en ryggmärgsskada och deras behov? Till exempel vårdcentraler och annan primärvård eller specialiserad vård inom andra områden än ryggmärgsskador.	70	9	48	6	18	9	30	2	30	6	16	4	19	9	25	4	31	6	14	8	5	16	16	17	1	12
VAR06_38	Care and rehabilitation	For people with spinal cord injury, how common is a missed diagnosis or incorrect treatment of an illness or injury in health care? Symptoms of common illnesses and injuries among people with spinal cord injury may differ from those in people without this kind of injury.	Hur vanligt är det att vården missar eller felbehandlar en sjukdom eller skada hos personer som har en ryggmärgsskada? Symptomen för vanliga sjukdomar och skador kan vara annorlunda för personer som har en ryggmärgsskada jämfört med personer som inte har en.	61	13	39	11	10	30	29	3	22	15	15	6	15	16	21	10	31	6	6	31	8	9	13	20	1	12
VAR06_8	Physical health	How can people with spinal cord injury achieve and maintain a healthy weight?	Hur kan personer som har en ryggmärgsskada nå och hålla en hälsosam vikt?	76	6	45	7	20	7	25	9	27	8	13	10	20	7	25	4	30	8	13	9	5	16	24	7	2	9
VAR06_41	Care and rehabilitation	For people with spinal cord injury, what kinds of specialist care, from the emergency stage to rehabilitation and lifelong follow-up, should be available?	Hur bör den specialiserade vården se ut för personer som har en ryggmärgsskada? Från akutskede till rehabilitering och livslånga uppföljningar.	72	8	43	10	15	16	28	6	30	6	10	14	19	9	22	9	27	9	13	9	6	13	23	10	0	32
VAR06_22	Body functions	What does the research say about scope for curing spinal cord injuries?	Vad säger forskningen om möjligheten att bota ryggmärgsskador?	69	12	44	9	25	4	19	13	32	5	9	16	22	6	20	15	26	10	17	4	11	2	13	20	1	12
VAR06_21	Body functions	What kinds of treatment are effective in improving the healing (regeneration) ability of damaged nerves?	Vilken typ av behandling är effektiv för att öka skadade nervers läkningsförmåga?	57	15	37	12	16	14	21	11	24	13	11	12	13	18	23	7	26	10	11	13	7	10	13	20	0	32
VAR06_34	Community support and assistance	The Swedish Act concerning support and service for persons with certain functional impairments (LSS) applies to the under-65s. What are the implications of this restriction for people with spinal cord injury when they turn 65, and for those who get spinal cord injury in old age?	Lagen om stöd och service till vissa funktionshindrade (LSS) gäller personer under 65 år. Vilka konsekvenser får denna begränsning för personer som har en ryggmärgsskada när de fyller 65 och för personer som får en ryggmärgsskada efter att de har fyllt 65?	69	11	45	7	18	9	27	7	27	8	17	3	19	9	21	10	25	12	18	3	3	27	19	13	2	9
VAR06_24	Mental health and relationships	What kinds of help and treatment are effective in helping people to cope with their new life situation, and to find ways of enjoying life, after spinal cord injury?	Vilken typ av stöd och behandling är effektiv för att hantera sin nya livssituation och förutsättningar samt hitta sätt att leva ett liv man trivs med efter en ryggmärgsskada?	75	7	36	13	16	14	20	12	24	13	9	16	19	9	15	20	23	13	11	13	9	5	29	3	1	12
VAR06_50	Aging with SCI	What can people with spinal injury do to reduce their risk of ageing-related complications?	Vad kan personer som har en ryggmärgsskada göra för att minska risken för att få komplikationer relaterade till åldrande?	61	13	36	13	20	7	16	20	27	8	8	21	27	3	7	43	22	14	13	9	4	21	20	11	1	12
VAR06_1	Physical health	What dietary recommendations has research found to be good for people with spinal cord injury?	Vad säger forskningen om vilka kostrekommendationer som är bra för personer som har en ryggmärgsskada?	47	21	32	16	15	16	17	17	14	29	15	6	10	25	21	10	21	15	9	18	1	43	13	20	1	12
VAR06_9	Physical health	For people with spinal cord injury, what kinds of support and treatment are effective in preventing, treating and managing spasticity?	Vilken typ av stöd och behandling är effektiv för att förebygga, behandla och hantera spasticitet hos personer som har en ryggmärgsskada?	70	10	31	17	15	16	16	20	22	15	9	16	12	20	17	18	13	28	16	6	5	16	29	3	5	1
VAR06_29	Mental health and relationships	What kinds of support do close relatives of people with spinal cord injury need?	Vilken sorts stöd behöver närstående till personer som har en ryggmärgsskada?	49	20	22	28	13	21	9	37	18	20	3	39	13	18	8	37	12	30	9	18	9	5	17	15	1	12
VAR06_44	Care and rehabilitation	What factors are crucial for successful rehabilitation?	Vilka faktorer är avgörande för en framgångsrik rehabilitering?	56	16	24	25	13	21	11	31	16	25	7	24	12	20	11	25	11	33	10	15	2	38	29	3	1	12
VAR06_23	Mental health and relationships	What factors are important in enabling people with spinal cord injury to start, or return to, work or studies?	Vilka faktorer är viktiga för att personer som har en ryggmärgsskada ska kunna börja med eller återgå till arbete eller studier?	45	22	17	36	9	32	8	38	12	33	3	39	5	38	11	25	11	33	5	35	3	27	25	6	0	32
VAR06_19	Body functions	After spinal cord injury, how are the body’s organs below the injury level affected?	Hur påverkas kroppens organ nedanför ryggmärgsskadans nivå efter ryggmärgsskadan?	52	17	31	17	14	20	17	17	20	18	9	16	19	9	11	25	20	17	9	18	9	5	10	10	2	9
VAR06_52	Aging with SCI	For people with spinal cord injury, what complications and problems are common in old age?	Vilka komplikationer och problem är vanliga hos personer som åldras med en ryggmärgsskada?	42	24	29	19	18	11	11	31	25	11	3	39	20	7	8	37	19	19	8	25	3	27	9	9	1	12
VAR06_5	Physical health	For people with spinal cord injury, what kinds of help and treatment are effective in preventing and remedying breathing problems?	Vilken typ av stöd och behandling är effektiv för att förebygga och behandla andningsproblem hos personer som har en ryggmärgsskada?	25	40	7	51	4	41	3	51	4	49	2	45	3	45	4	50	3	51	4	39	1	43	12	25	5	1
VAR06_36	Community support and assistance	After spinal cord injury, how do various technical aids affect people’s ability to become or be independent?	Hur påverkar olika hjälpmedel förmågan att bli eller vara självständig efter en ryggmärgsskada?	49	19	33	15	18	11	15	22	21	17	11	12	14	17	18	17	21	15	9	18	4	21	12	25	0	32
VAR06_27	Mental health and relationships	In what ways can people with spinal cord injury masturbate and have sex, and what kinds of support and treatment in terms of their sexuality are effective?	På vilka sätt kan en person som har en ryggmärgsskada ha sex med sig själv och andra? Vilken typ av stöd och behandling är effektiv i sexuella situationer för personer som har en ryggmärgsskada?	52	18	29	19	18	11	11	31	19	19	8	21	17	14	12	23	20	17	9	18	4	21	19	13	0	32
VAR06_30	Mental health and relationships	How can close relatives best support people with spinal cord injury?	Hur kan närstående på bästa sätt ge stöd till personer som har en ryggmärgsskada?	18	52	6	52	3	46	3	51	4	49	2	45	1	52	5	47	3	51	2	49	7	10	5	46	0	32
VAR06_49	Aging with SCI	How does ageing affect people with incomplete spinal cord injury?	Vad händer när personer som har en inkomplett ryggmärgsskada åldras?	29	34	21	31	6	37	15	22	16	25	2	45	0	53	21	10	15	24	4	39	2	38	6	42	0	32
VAR06_51	Aging with SCI	What can people with incomplete spinal cord injury do to reduce their risk of ageing-related complications?	Vad kan personer som har en inkomplett ryggmärgsskada göra för att minska risken för att få komplikationer relaterade till åldrande?	28	35	22	29	4	41	18	14	13	31	6	28	0	53	21	10	11	33	8	25	1	43	5	46	0	32
VAR06_42	Care and rehabilitation	How can people with non-traumatic spinal cord injury access care and rehabilitation equivalent to what people with a traumatic spinal cord injury receive?	Hur får personer som har en icke-traumatisk ryggmärgsskada tillgång till vård och rehabilitering som motsvarar den som personer som har en traumatisk ryggmärgsskada får?	24	42	16	38	1	53	15	22	0	55	14	8	3	45	11	25	8	39	4	39	1	43	7	38	0	32
VAR06_39	Care and rehabilitation	After incomplete spinal cord injury, what rehabilitation methods are most effective?	Vilka rehabiliteringsmetoder har bäst effekt i tidigt skede efter en inkomplett ryggmärgsskada?	40	26	13	41	5	38	8	38	10	39	2	45	3	45	10	31	4	49	9	18	3	27	24	7	0	32
VAR06_4	Physical health	For people with spinal cord injury, what kinds of help and treatment are effective in preventing and treating osteoporosis (brittle bones)?	Vilken typ av stöd och behandling är effektiv för att förebygga och behandla osteoporos (benskörhet) hos personer som har en ryggmärgsskada?	35	31	27	22	9	32	18	14	18	21	7	24	12	20	15	20	18	20	7	29	1	43	7	38	0	32
VAR06_20	Body functions	Why is it difficult for damaged nerves to heal?	Varför är det svårt för skadade nerver att läka?	44	23	29	19	15	16	14	25	18	21	9	16	10	25	19	16	16	21	12	12	6	13	9	34	0	32
VAR06_48	Aging with SCI	How does ageing affect people with spinal cord injury?	Vad händer när personer som har en ryggmärgsskada åldras?	36	29	23	27	13	21	10	35	18	21	5	32	12	20	10	31	16	21	6	31	1	43	12	25	0	32
VAR06_6	Physical health	For people with spinal cord injury, what kinds of support and treatment are effective in preventing and treating cardiovascular disease?	Vilken typ av stöd och behandling är effektiv för att förebygga och behandla hjärt- och kärlsjukdomar hos personer som har en ryggmärgsskada?	38	27	25	24	13	21	12	29	15	28	6	28	7	32	16	19	16	21	6	31	1	43	11	11	1	12
VAR06_16	Body functions	How does spinal cord injury affect the risk of breathing problems? How do the care services assess this risk in individuals?	Hur påverkar en ryggmärgsskada risken för hjärt- och kärlsjukdomar? Hur bedömer vården den risken hos individen?	34	32	24	25	12	25	12	29	14	29	10	14	12	20	9	35	15	24	5	35	3	27	6	42	1	12
VAR06_7	Physical health	For people with spinal cord injury, what effects do compression stockings have?	Vilka effekter har stödstumpor för personer som har en ryggmärgsskada?	26	37	20	32	10	30	10	35	12	33	5	32	7	32	11	25	14	26	6	31	1	43	2	53	3	5
VAR06_56	Aging with SCI	Do people with spinal cord injury age faster than those without?	Åldras personer som har en ryggmärgsskada snabbare än personer som inte har en ryggmärgsskada?	25	40	20	32	12	25	8	38	16	25	3	39	10	25	10	31	14	26	4	39	2	38	3	51	0	32
VAR06_31	Mental health and relationships	How are children affected by having a parent with spinal cord injury?	Hur påverkas barn av att en förälder har en ryggmärgsskada?	38	28	22	29	11	28	11	31	13	31	8	21	10	25	11	25	13	28	7	29	6	13	9	9	1	12
VAR06_53	Aging with SCI	For people with spinal cord injury, how does ageing change the body and its functions?	Hur förändras kroppen och kroppsfunktioner för personer som åldras med en ryggmärgsskada?	41	25	25	23	12	25	13	27	17	24	6	28	10	25	12	23	12	30	9	18	3	27	13	20	0	32
VAR06_26	Mental health and relationships	For people with spinal cord injury, how does it help to be in touch with others who have similar experience?	Hur hjälper det personer som har en ryggmärgsskada att vara i kontakt med andra som har liknande erfarenheter?	27	36	15	40	11	28	4	49	10	39	4	35	5	38	10	31	12	30	2	49	3	27	8	37	1	12
VAR06_47	Care and rehabilitation	What are the range and quality of care and rehabilitation for spinal cord injury in Sweden’s various regions?	Hur ser utbudet och kvaliteten på ryggmärgsskadevård och -rehabilitering ut i Sveriges olika regioner?	26	37	16	38	2	51	14	25	12	33	4	35	6	26	8	37	11	33	3	47	3	27	7	38	0	32
VAR06_37	Community support and assistance	What factors are important in exerting effective influence to improve transport for people with disabilities?	Vilka faktorer är viktiga för att effektivt kunna påverka till förbättring av transporter för personer med funktionsnedsättning?	24	42	18	34	5	38	13	27	9	41	7	24	9	31	8	37	10	37	8	25	4	21	2	53	0	32
VAR06_45	Care and rehabilitation	How can the care services implement new research findings in their activities?	Hur kan vården göra för att implementera ny forskning i sin verksamhet?	23	44	13	41	5	38	8	38	7	45	5	32	6	36	5	47	9	38	2	49	4	21	6	42	0	32
VAR06_17	Body functions	For people with spinal cord injury, what are menstruation, premenstrual syndrome (PMS) and the menopause like?	Hur är det att ha menstruation, premenstruellt syndrom (PMS) och komma i klimakteriet för personer som har en ryggmärgsskada?	36	29	17	36	0	54	17	17	12	33	4	35	7	32	9	35	8	39	8	25	3	27	15	18	1	12
VAR06_28	Mental health and relationships	How does spinal cord injury affect people’s scope for building a family in terms, for example, of fertility, conception, pregnancy and parenthood?	Hur påverkar en ryggmärgsskada möjligheten till familjebildning, till exempel fertilitet, befruktning, graviditet och föräldraskap?	23	44	13	41	8	34	5	45	11	38	2	45	7	32	6	45	8	39	5	35	5	16	5	46	0	32
VAR06_46	Care and rehabilitation	How is the impact of peer support (the kind of support a person with similar experience can provide) measured?	Hur mäter man effekterna av peer support? Peer support innebär att en person får stöd från en person som har liknande erfarenheter.	21	49	12	44	7	36	5	45	12	33	0	54	10	25	2	52	8	39	4	39	1	43	7	38	1	12
VAR06_54	Aging with SCI	How does ageing affect women with spinal cord injury?	Hur är det att åldras för kvinnor som har en ryggmärgsskada?	23	44	18	34	0	54	18	14	9	41	7	24	5	38	13	22	7	43	10	15	1	43	4	49	0	32
VAR06_33	Mental health and relationships	For people with spinal cord injury or their partners, what is being in a close relationship like?	Hur är det att vara i en nära relation för eller med personer som har en ryggmärgsskada?	22	47	12	44	8	34	4	49	9	41	3	39	3	45	8	37	7	43	5	35	5	16	4	49	1	12
VAR06_14	Body functions	For people with spinal cord injury who use a wheelchair, how are activity and inactivity measured?	Hur mäter man aktivitet och inaktivitet hos personer som har en ryggmärgsskada och använder rullstol?	22	47	9	47	3	46	6	43	3	53	6	28	5	38	3	51	7	43	2	49	2	38	10	31	1	12
VAR06_25	Mental health and relationships	After spinal cord injury, how is a person's ability to adjust in practical terms affected by various kinds of support, technical aids and treatment?	Hur påverkar olika sorters stöd, hjälpmedel och behandling förmågan att klara den praktiska omorienteringen efter att en person har fått en ryggmärgsskada?	19	50	9	47	4	41	5	45	5	47	4	35	3	45	6	45	6	46	2	49	0	54	10	10	0	32
VAR06_43	Care and rehabilitation	In the early stage after spinal cord injury, what rehabilitation methods are most effective?	Vilka rehabiliteringsmetoder har bäst effekt i tidigt skede efter en ryggmärgsskada?	30	33	11	46	3	46	8	38	8	44	2	45	4	43	5	47	5	47	4	39	2	38	17	15	0	32
VAR06_18	Body functions	For people with spinal cord injury, how reliably and how soon after the injury can their attainable level of functional capacity be predicted?	Hur säkert och hur snart efter skadetillfället går det att förutsäga vilken funktionsnivå en person som har en ryggmärgsskada kommer att kunna nå?	26	37	8	50	2	51	6	43	4	49	2	45	0	53	8	37	5	47	3	47	4	21	14	19	0	32
VAR06_55	Aging with SCI	How does the spinal cord injury heal over the years?	Hur läker ryggmärgsskadan med åren?	15	54	9	47	4	41	5	45	6	46	1	53	2	51	7	43	4	49	4	39	3	27	3	51	0	32
VAR06_13	Body functions	What does the research say about spinal cord injuries caused by cavernomas (vascular malformations)?	Vad säger forskningen om ryggmärgsskador orsakade av kavernom (kärlmissbildning)?	6	55	5	54	4	41	1	55	2	54	3	39	3	45	2	53	3	51	2	49	0	54	0	55	1	12
VAR06_32	Mental health and relationships	What methods are effective in inspiring people with spinal cord injury to try new activities?	Vilka metoder är effektiva för att inspirera personer som har en ryggmärgsskada att pröva nya aktiviteter?	19	50	5	54	3	46	2	54	5	47	0	54	4	43	1	54	3	51	2	49	1	43	12	25	1	12
VAR06_15	Body functions	How does spinal cord injury affect the risk of breathing problems? How do the care services assess this risk in individuals?	Hur påverkar en ryggmärgsskada risken för andningsproblem? Hur bedömer vården den risken hos individen?	16	53	6	52	3	46	3	51	4	49	2	45	5	38	1	54	2	55	4	39	3	27	6	42	1	12
VAR06_35	Community support and assistance	How are people with spinal cord injury affected by limitations in personal care assistance, home care, municipal home health care and similar services? Is their ability to manage basic personal hygiene affected?	Hur påverkas personer som har en ryggmärgsskada av begränsningar inom personlig assistans, hemtjänst, kommunal hemsjukvård och liknande? Påverkas möjligheten att sköta den basala hygienen?	0	56	0	56	0	54	0	56	0	55	0	54	0	53	0	56	0	56	0	56	0	54	0	55	0	32
