# Supplementary material for: Research priorities to enhance life for people with spinal cord injury: a Swedish priority setting partnership
Source: Spinal Cord. 2023 Jul 20;61(10):570–7. doi: 10.1038/s41393-023-00913-2 (PMC10564619; doi:10.1038/s41393-023-00913-2)
Supplement: Supplementary file 3 — Appendix 3 [file 41393_2023_913_MOESM3_ESM.xlsx]

## Sheet: Blad1
Rank	QuestionID	Category	Question - English	Question - Swedish
1	VAR06_41	Care and rehabilitation	For people with spinal cord injury, what kinds of specialist care, from the emergency stage to rehabilitation and lifelong follow-up, should be available?	Hur bör den specialiserade vården se ut för personer som har en ryggmärgsskada? Från akutskede till rehabilitering och livslånga uppföljningar.
2	VAR06_12	Physical health	For people with spinal cord injury, what kinds of support and treatment are effective in preventing, relieving and managing pain?	Vilken typ av stöd och behandling är effektiv för att förebygga, lindra och hantera smärta hos personer som har en ryggmärgsskada?
3	VAR06_10	Physical health	For people with spinal cord injury, what kinds of support and treatment are effective in preventing, treating and managing gastrointestinal problems?	Vilken typ av stöd och behandling är effektiv för att förebygga, behandla och hantera mag- och tarmbesvär hos personer som har en ryggmärgsskada?
4	VAR06_40	Care and rehabilitation	How can the care services lacking specialist expertise in spinal cord injuries best respond to people with these injuries and meet their needs? (For example, local health centres and other primary care facilities, or the care services in other specialist areas.)	Hur kan vården som inte är specialiserad på ryggmärgsskador på bästa sätt möta personer som har en ryggmärgsskada och deras behov? Till exempel vårdcentraler och annan primärvård eller specialiserad vård inom andra områden än ryggmärgsskador.
5	VAR06_24	Mental health and relationships	What kinds of help and treatment are effective in helping people to cope with their new life situation, and to find ways of enjoying life, after spinal cord injury?	Vilken typ av stöd och behandling är effektiv för att hantera sin nya livssituation och förutsättningar samt hitta sätt att leva ett liv man trivs med efter en ryggmärgsskada?
6	VAR06_3	Physical health	For people with spinal cord injury, what kinds of help and treatment are effective in preventing and remedying complications?	Vilken typ av stöd och behandling är effektiv för att förebygga och behandla komplikationer hos personer som har en ryggmärgsskada?
7	VAR06_5	Physical health	For people with spinal cord injury, what kinds of help and treatment are effective in preventing and remedying breathing problems?	Vilken typ av stöd och behandling är effektiv för att förebygga och behandla andningsproblem hos personer som har en ryggmärgsskada?
8	VAR06_29	Mental health and relationships	What kinds of support do close relatives of people with spinal cord injury need?	Vilken sorts stöd behöver närstående till personer som har en ryggmärgsskada?
9	VAR06_34	Community support and assistance	The Swedish Act concerning support and service for persons with certain functional impairments (LSS) applies to the under-65s. What are the implications of this restriction for people with spinal cord injury when they turn 65, and for those who get spinal cord injury in old age?	Lagen om stöd och service till vissa funktionshindrade (LSS) gäller personer under 65 år. Vilka konsekvenser får denna begränsning för personer som har en ryggmärgsskada när de fyller 65 och för personer som får en ryggmärgsskada efter att de har fyllt 65?
10	VAR06_21	Body functions	What kinds of treatment are effective in improving the healing (regeneration) ability of damaged nerves?	Vilken typ av behandling är effektiv för att öka skadade nervers läkningsförmåga?
11	VAR06_2	Physical health	For people with spinal cord injury, what kinds of support and treatment are effective in preventing and treating urinary tract infection?	Vilken typ av stöd och behandling är effektiv för att förebygga och behandla urinvägsinfektion hos personer som har en ryggmärgsskada?
12	VAR06_50	Aging with SCI	What can people with spinal injury do to reduce their risk of ageing-related complications?	Vad kan personer som har en ryggmärgsskada göra för att minska risken för att få komplikationer relaterade till åldrande?
13	VAR06_36	Community support and assistance	After spinal cord injury, how do various technical aids affect people’s ability to become or be independent?	Hur påverkar olika hjälpmedel förmågan att bli eller vara självständig efter en ryggmärgsskada?
14	VAR06_23	Mental health and relationships	What factors are important in enabling people with spinal cord injury to start, or return to, work or studies?	Vilka faktorer är viktiga för att personer som har en ryggmärgsskada ska kunna börja med eller återgå till arbete eller studier?
15	VAR06_9	Physical health	For people with spinal cord injury, what kinds of support and treatment are effective in preventing, treating and managing spasticity?	Vilken typ av stöd och behandling är effektiv för att förebygga, behandla och hantera spasticitet hos personer som har en ryggmärgsskada?
16	VAR06_52	Aging with SCI	For people with spinal cord injury, what complications and problems are common in old age?	Vilka komplikationer och problem är vanliga hos personer som åldras med en ryggmärgsskada?
17	VAR06_44	Care and rehabilitation	What factors are crucial for successful rehabilitation?	Vilka faktorer är avgörande för en framgångsrik rehabilitering?
18	VAR06_11	Physical health	For people with spinal cord injury, what kinds of exercise are effective in preventing, treating and relieving strain and pain?	Vilken typ av träning är effektiv för att förebygga, behandla och lindra överbelastning och smärta hos personer som har en ryggmärgsskada?
19	VAR06_27	Mental health and relationships	In what ways can people with spinal cord injury masturbate and have sex, and what kinds of support and treatment in terms of their sexuality are effective?	På vilka sätt kan en person som har en ryggmärgsskada ha sex med sig själv och andra? Vilken typ av stöd och behandling är effektiv i sexuella situationer för personer som har en ryggmärgsskada?
20	VAR06_22	Body functions	What does the research say about scope for curing spinal cord injuries?	Vad säger forskningen om möjligheten att bota ryggmärgsskador?
21	VAR06_38	Care and rehabilitation	For people with spinal cord injury, how common is a missed diagnosis or incorrect treatment of an illness or injury in health care? Symptoms of common illnesses and injuries among people with spinal cord injury may differ from those in people without this kind of injury.	Hur vanligt är det att vården missar eller felbehandlar en sjukdom eller skada hos personer som har en ryggmärgsskada? Symptomen för vanliga sjukdomar och skador kan vara annorlunda för personer som har en ryggmärgsskada jämfört med personer som inte har en.
22	VAR06_19	Body functions	After spinal cord injury, how are the body’s organs below the injury level affected?	Hur påverkas kroppens organ nedanför ryggmärgsskadans nivå efter ryggmärgsskadan?
23	VAR06_1	Physical health	What dietary recommendations has research found to be good for people with spinal cord injury?	Vad säger forskningen om vilka kostrekommendationer som är bra för personer som har en ryggmärgsskada?
24	VAR06_8	Physical health	How can people with spinal cord injury achieve and maintain a healthy weight?	Hur kan personer som har en ryggmärgsskada nå och hålla en hälsosam vikt?
